# Supplementary material for: The impact of total factor mobility on rural-urban symbiosis: Evidence from 27 Chinese provinces
Source: PLoS One. 2023 Dec 14;18(12):e0294788. doi: 10.1371/journal.pone.0294788 (PMC10721176; doi:10.1371/journal.pone.0294788)
Supplement: S1 File — (ZIP) [file pone.0294788.s001.zip]

Archive with 3 entries (2 files):
- S1 File/
- S1 File/Data of all variables.xlsx
- S1 File/Data of urban and rural symbiosis.xlsx
