# Supplementary material for: The impact of total factor mobility on rural-urban symbiosis: Evidence from 27 Chinese provinces
Source: PLoS One. 2023 Dec 14;18(12):e0294788. doi: 10.1371/journal.pone.0294788 (PMC10721176; doi:10.1371/journal.pone.0294788)
Supplement: S1 File — (ZIP) [file pone.0294788.s001.zip › S1 File/Data of all variables.xlsx]

## Sheet: All variables
Region	id	year	province	X0	X02	ysfz	X1	X12	X2	X22	X3	X32	X4	X42	gsfz	Y1	Y2	Y3	C1	C2	C3	C4	C5	C6	C7	C8
Eastern China	130000	2010	Hebei	0.736172	0.541949	1	0.378718	0.143428	0.326822	0.106813	6.48231	42.0204	0.0345445	0.00119332	0	-0.1612	0.3388	0.6612	10.1389	0.665295	0.205986	0.138286	0.0105133	0.837796	8.881	2.3248
Eastern China	130000	2011	Hebei	0.768066	0.589925	1	0.363347	0.132021	0.375101	0.140701	6.96915	48.5691	0.0351006	0.00123205	0	-0.1461	0.3539	0.6461	10.2966	0.646245	0.221739	0.14429	0.0093911	0.766404	8.88627	2.23093
Eastern China	130000	2012	Hebei	0.810988	0.657702	1	0.349003	0.121803	0.394597	0.155707	7.44274	55.3944	0.0350159	0.00122611	0	-0.1357	0.3643	0.6357	10.3663	0.670171	0.195388	0.153507	0.0109672	0.851968	8.89041	2.40819
Eastern China	130000	2013	Hebei	0.854098	0.729483	1	0.341022	0.116296	0.41574	0.17284	7.82743	61.2687	0.0343114	0.00117727	0	-0.1272	0.3728	0.6272	10.4099	0.680045	0.196661	0.155033	0.0112845	0.956085	8.89398	2.63268
Eastern China	130000	2014	Hebei	0.880116	0.774604	1	0.33635	0.113131	0.419146	0.175683	8.17852	66.8882	0.0339619	0.00115341	0	-0.1214	0.3786	0.6214	10.4417	0.730097	0.196732	0.158977	0.0109721	1.05804	8.89878	2.84885
Eastern China	130000	2015	Hebei	0.591808	0.350237	1	0.329004	0.108244	0.0425877	0.00181371	8.59351	73.8483	0.033893	0.00114874	1	-0.1174	0.3826	0.6174	10.4816	0.832689	0.167735	0.188961	0.00807856	1.11553	8.90178	3.08867
Eastern China	130000	2016	Hebei	0.629188	0.395877	1	0.306381	0.0938692	0.34583	0.119599	6.24112	38.9516	0.0350265	0.00122685	1	-0.1113	0.3887	0.6113	10.5515	0.873092	0.154207	0.188633	0.0120968	1.11505	8.90585	3.28982
Eastern China	130000	2017	Hebei	0.666844	0.444681	1	0.286166	0.081891	0.327739	0.107413	6.98028	48.7243	0.0365837	0.00133837	1	-0.1069	0.3931	0.6069	10.6185	0.949131	0.162535	0.195177	0.0104049	1.09027	8.91045	3.38655
Eastern China	130000	2018	Hebei	0.679468	0.461677	1	0.262637	0.0689782	0.314049	0.0986269	7.84745	61.5825	0.031393	0.000985521	1	-0.1009	0.3991	0.6009	10.6715	1.03692	0.160013	0.214556	0.00997125	0.906251	8.91274	3.49764
Eastern China	130000	2019	Hebei	0.655912	0.43022	1	0.253377	0.0641997	0.300086	0.0900513	8.34832	69.6944	0.0334163	0.00111665	1	-0.0971	0.4029	0.5971	10.7403	1.32297	0.185992	0.236694	0.0109158	0.841894	8.91557	3.61171
Eastern China	130000	2020	Hebei	0.790137	0.624316	1	0.22201	0.0492886	0.291642	0.0850548	13.4268	180.28	0.0365837	0.00133837	1	-0.0899	0.4101	0.5899	10.7906	1.37746	0.191151	0.249201	0.0100535	0.736653	8.91744	3.92906
Central China	140000	2010	Shanxi	0.551921	0.304617	1	0.378552	0.143301	0.340819	0.116158	4.11811	16.9588	0.0213657	0.000456492	0	-0.2846	0.2154	0.7846	10.1438	0.651964	0.101981	0.209911	0.0104175	0.680957	8.18144	3.16827
Central China	140000	2011	Shanxi	0.584645	0.341809	1	0.357892	0.128087	0.393207	0.154612	4.50153	20.2638	0.0217039	0.000471059	0	-0.254	0.246	0.754	10.3222	0.596943	0.0932554	0.210354	0.011494	0.649238	8.17808	2.94553
Central China	140000	2012	Shanxi	0.618315	0.382313	1	0.331947	0.110189	0.412171	0.169885	5.01994	25.1998	0.0218698	0.000478289	0	-0.2374	0.2626	0.7374	10.387	0.695671	0.0864324	0.227813	0.0120748	0.758643	8.17414	3.18038
Central China	140000	2013	Shanxi	0.655507	0.429689	1	0.318949	0.101728	0.447117	0.199914	5.38038	28.9485	0.0191385	0.000366281	0	-0.2194	0.2806	0.7194	10.4076	0.74135	0.0840073	0.239246	0.020481	0.920306	8.17047	3.41971
Central China	140000	2014	Shanxi	0.666313	0.443973	1	0.322861	0.104239	0.450442	0.202898	5.52572	30.5336	0.0174154	0.000303298	0	-0.2107	0.2893	0.7107	10.4114	0.902252	0.0890657	0.241765	0.0175867	1.02148	8.16849	3.57282
Central China	140000	2015	Shanxi	0.537753	0.289178	1	0.301002	0.090602	0.446713	0.199553	6.09468	37.1452	0.0181047	0.000327779	0	-0.2049	0.2951	0.7049	10.3851	1.30703	0.0851402	0.268121	0.0109466	1.18906	8.16593	3.95431
Central China	140000	2016	Shanxi	0.422159	0.178219	0	0.285076	0.0812686	0.429637	0.184588	3.33983	11.1545	0.018462	0.000340847	0	-0.1985	0.3015	0.6985	10.3898	1.43898	0.0952589	0.26274	0.0100792	1.18847	8.16451	4.23558
Central China	140000	2017	Shanxi	0.339523	0.115276	0	0.276153	0.0762607	0.434149	0.188485	2.75045	7.565	0.0210466	0.000442959	0	-0.1841	0.3159	0.6841	10.5772	1.18461	0.0906245	0.241906	0.0133771	0.417041	8.16337	3.79339
Central China	140000	2018	Shanxi	0.446553	0.19941	0	0.267071	0.0713269	0.399089	0.159272	3.01616	9.09721	0.0210466	0.000442959	0	-0.1734	0.3266	0.6734	10.6692	1.26789	0.0965864	0.25472	0.0137911	0.378525	8.16109	3.76263
Central China	140000	2019	Shanxi	0.439795	0.19342	0	0.261998	0.0686428	0.369496	0.136527	3.28735	10.8066	0.0201914	0.000407695	0	-0.1652	0.3348	0.6652	10.7265	1.17386	0.0925924	0.276669	0.0122528	0.35613	8.15966	3.92067
Central China	140000	2020	Shanxi	0.489988	0.240088	0	0.243959	0.0595158	0.34405	0.11837	4.16866	17.3777	0.0217039	0.000471059	0	-0.1555	0.3445	0.6555	10.8303	1.17646	0.0859899	0.289536	0.00676195	0.400697	8.15823	4.10068
Western China	150000	2010	Inner Mongolia	0.587278	0.344896	1	0.503577	0.253589	0.30488	0.092952	4.30906	18.568	0.0072164	5.20764e-05	0	-0.4135	0.0865	0.9135	10.4122	0.660996	0.0677582	0.194783	0.0094084	1.08861	7.81278	2.21933
Western China	150000	2011	Inner Mongolia	0.607305	0.368819	1	0.488617	0.238746	0.321613	0.103435	4.67812	21.8848	0.00929586	8.6413e-05	0	-0.3676	0.1324	0.8676	10.5502	0.624046	0.0666851	0.208164	0.00943728	1.0959	7.81197	2.30399
Western China	150000	2012	Inner Mongolia	0.641197	0.411134	1	0.475562	0.226159	0.351553	0.12359	5.00238	25.0238	0.00718597	5.16381e-05	0	-0.3444	0.1556	0.8444	10.6483	0.639721	0.0555052	0.215734	0.00805898	1.13425	7.80954	2.3779
Western China	150000	2013	Inner Mongolia	0.681465	0.464395	1	0.461752	0.213215	0.377082	0.142191	5.42297	29.4086	0.0070634	4.98916e-05	0	-0.3248	0.1752	0.8248	10.7295	0.676866	0.0527382	0.217924	0.00858262	1.24797	7.80588	2.47093
Western China	150000	2014	Inner Mongolia	0.715314	0.511675	1	0.448088	0.200783	0.37325	0.139316	5.96086	35.5319	0.00571851	3.27014e-05	0	-0.3106	0.1894	0.8106	10.7916	0.770034	0.0528469	0.218342	0.00847169	1.44691	7.80344	2.56326
Western China	150000	2015	Inner Mongolia	0.592522	0.351083	1	0.432494	0.187051	0.38274	0.14649	6.51225	42.4095	0.00454184	2.06283e-05	0	-0.304	0.196	0.804	10.8519	0.80145	0.0485852	0.238508	0.00839886	1.05817	7.79975	2.71977
Western China	150000	2016	Inner Mongolia	0.669719	0.448523	1	0.419231	0.175754	0.386972	0.149747	5.99225	35.907	0.00411834	1.69608e-05	0	-0.2959	0.2041	0.7959	10.9117	0.927919	0.0481244	0.248935	0.00717529	1.0936	7.79811	2.939
Western China	150000	2017	Inner Mongolia	0.696276	0.4848	1	0.405087	0.164096	0.389775	0.151925	6.52962	42.6359	0.00412933	1.70514e-05	0	-0.2995	0.2005	0.7995	10.9856	1.25737	0.0668904	0.281428	0.00743279	0.9406	7.79688	2.98085
Western China	150000	2018	Inner Mongolia	0.737797	0.544344	1	0.389034	0.151347	0.380435	0.144731	7.22188	52.1556	0.00427557	1.82805e-05	0	-0.2837	0.2163	0.7837	11.0631	1.28217	0.0756542	0.27945	0.00539174	0.735757	7.79235	2.80944
Western China	150000	2019	Inner Mongolia	0.738602	0.545532	1	0.373585	0.139566	0.365344	0.133476	8.13641	66.2011	0.00429586	1.84544e-05	0	-0.2745	0.2255	0.7745	11.1251	1.25101	0.0805081	0.296349	0.00558528	0.876108	7.78945	2.71489
Western China	150000	2020	Inner Mongolia	0.716849	0.513872	1	0.356683	0.127223	0.361045	0.130353	8.19989	67.2381	0.00411834	1.69608e-05	0	-0.2802	0.2198	0.7802	11.1853	1.23276	0.0819951	0.303584	0.00494474	0.422631	7.78531	2.79402
Northeast China	210000	2010	Liaoning	0.35718	0.127578	0	0.303603	0.0921748	0.15999	0.025597	3.19594	10.214	0.0793465	0.00629587	0	-0.2428	0.2572	0.7428	10.37	0.686528	0.349523	0.173146	0.0215594	1.15448	8.38366	3.31472
Northeast China	210000	2011	Liaoning	0.364889	0.133144	0	0.295944	0.0875831	0.16927	0.0286525	3.42904	11.7583	0.0872839	0.00761847	0	-0.2005	0.2995	0.7005	10.5281	0.671402	0.328284	0.175728	0.0223255	1.08385	8.38458	3.28122
Northeast China	210000	2012	LiaoNing	0.373289	0.139345	0	0.286599	0.0821387	0.182464	0.0332933	3.63758	13.232	0.0950783	0.00903988	0	-0.1818	0.3182	0.6818	10.6138	0.715024	0.300531	0.183471	0.0222086	1.22342	8.38366	3.45181
Northeast China	210000	2013	LiaoNing	0.383924	0.147397	0	0.271471	0.0736966	0.197848	0.0391437	3.84904	14.8151	0.0951259	0.00904894	0	-0.1679	0.3321	0.6679	10.6864	0.734895	0.276496	0.190989	0.0228941	1.30709	8.38137	3.59939
Northeast China	210000	2014	LiaoNing	0.38771	0.150319	0	0.268462	0.0720721	0.201039	0.0404165	3.96913	15.754	0.0958747	0.00919197	0	-0.1596	0.3404	0.6596	10.7278	0.831178	0.268941	0.177474	0.0214192	1.23495	8.37977	3.74902
Northeast China	210000	2015	LiaoNing	0.315171	0.0993329	0	0.286079	0.081841	0.203842	0.0415515	4.08149	16.6586	0.0974541	0.00949729	0	-0.1541	0.3459	0.6541	10.7379	1.01542	0.232678	0.156323	0.0153784	0.886572	8.37517	4.15833
Northeast China	210000	2016	LiaoNing	0.305285	0.0931986	0	0.306548	0.0939716	0.198447	0.0393813	3.07401	9.44953	0.103118	0.0106333	0	-0.163	0.337	0.663	10.7484	1.33239	0.285159	0.205758	0.0134594	0.328172	8.37263	4.43193
Northeast China	210000	2017	LiaoNing	0.278766	0.0777105	0	0.312864	0.0978838	0.187472	0.0351457	3.09896	9.60358	0.0871341	0.00759235	0	-0.1582	0.3418	0.6582	10.8118	1.33776	0.325742	0.20844	0.0117596	0.307783	8.36916	4.40362
Northeast China	210000	2018	LiaoNing	0.36306	0.131812	0	0.314872	0.0991445	0.181127	0.032807	3.15218	9.93622	0.087808	0.00771025	0	-0.1487	0.3513	0.6487	10.8944	1.32238	0.349164	0.21085	0.0140603	0.242004	8.36428	4.42359
Northeast China	210000	2019	LiaoNing	0.366103	0.134031	0	0.298936	0.0893627	0.174214	0.0303506	3.51774	12.3745	0.0877808	0.00770547	0	-0.1422	0.3578	0.6422	10.952	1.38497	0.370174	0.230639	0.0128858	1.01015	8.36101	4.51735
Northeast China	210000	2020	Liaoning	0.386593	0.149454	0	0.282833	0.0799944	0.165487	0.0273861	3.51052	12.3238	0.0871341	0.00759235	0	-0.1266	0.3734	0.6266	10.9831	1.42853	0.326265	0.239466	0.00956016	0.984702	8.35679	4.80571
Northeast China	220000	2010	Jilin	0.461072	0.212587	0	0.432608	0.18715	0.285344	0.0814211	3.17031	10.0509	0.039365	0.0015496	0	-0.1928	0.3072	0.6928	10.0592	0.690392	0.132963	0.206199	0.010698	1.22773	7.91826	2.62268
Northeast China	220000	2011	Jilin	0.481131	0.231487	0	0.427465	0.182726	0.277405	0.0769535	3.61269	13.0515	0.0251761	0.000633836	0	-0.1629	0.3371	0.6629	10.2452	0.655782	0.140902	0.208325	0.00961966	0.962132	7.91022	2.45653
Northeast China	220000	2012	Jilin	0.514926	0.265149	1	0.422137	0.1782	0.290533	0.0844092	4.06158	16.4964	0.0211153	0.000445854	0	-0.1472	0.3528	0.6472	10.3596	0.650856	0.129371	0.206982	0.0101004	1.09605	7.90027	2.51921
Northeast China	220000	2013	Jilin	0.558068	0.31144	1	0.416671	0.173615	0.320177	0.102513	4.49693	20.2224	0.0191889	0.000368214	0	-0.1364	0.3636	0.6364	10.4421	0.672752	0.119713	0.210388	0.0135601	1.05848	7.88908	2.7024
Northeast China	220000	2014	Jilin	0.599728	0.359674	1	0.41102	0.168938	0.338199	0.114379	4.97688	24.7693	0.0194397	0.000377902	0	-0.1287	0.3713	0.6287	10.4973	0.685168	0.120267	0.211057	0.0125118	1.13777	7.87929	2.90847
Northeast China	220000	2015	Jilin	0.507349	0.257403	1	0.405218	0.164202	0.350691	0.122984	5.56102	30.9249	0.0195731	0.000383106	0	-0.1241	0.3759	0.6241	10.5021	0.779527	0.0885071	0.228762	0.0128656	1.26825	7.86825	3.36421
Northeast China	220000	2016	Jilin	0.622914	0.388021	1	0.399301	0.159441	0.356464	0.127067	5.68481	32.3171	0.0272785	0.000744119	0	-0.1196	0.3804	0.6196	10.5456	0.895557	0.0859405	0.242684	0.0114359	1.3353	7.85049	3.65829
Northeast China	220000	2017	Jilin	0.643645	0.414279	1	0.393234	0.154633	0.33627	0.113077	6.23818	38.9149	0.0272465	0.000742373	0	-0.1202	0.3798	0.6202	10.5986	0.978874	0.0896796	0.249304	0.0125721	1.21625	7.83439	3.6186
Northeast China	220000	2018	Jilin	0.666074	0.443655	1	0.387044	0.149803	0.290193	0.0842118	6.81505	46.445	0.0355336	0.00126264	1	-0.1155	0.3845	0.6155	10.6338	1.17036	0.0941982	0.251389	0.0108455	0.447753	7.81763	3.63285
Northeast China	220000	2019	Jilin	0.653173	0.426635	1	0.380723	0.14495	0.260529	0.0678755	7.46255	55.6897	0.0345945	0.00119678	1	-0.1159	0.3841	0.6159	10.6799	1.52478	0.113095	0.335422	0.0099608	0.429693	7.80303	3.84061
Northeast China	220000	2020	Jilin	0.597781	0.357342	1	0.374298	0.140099	0.233467	0.0545069	6.5791	43.2846	0.0191889	0.000368214	1	-0.1054	0.3946	0.6054	10.8357	1.48677	0.110116	0.335234	0.00883172	0.772583	7.78614	4.06818
Northeast China	230000	2010	Heilongjiang	0.598963	0.358756	1	0.413354	0.170862	0.381019	0.145176	4.30017	18.4915	0.00569261	3.24058e-05	0	-0.4086	0.0914	0.9086	9.98479	0.742027	0.119741	0.217317	0.0122888	0.81997	8.2514	2.4152
Northeast China	230000	2011	Heilongjiang	0.647345	0.419055	1	0.402493	0.162	0.386201	0.149152	5.14772	26.499	0.00583333	3.40278e-05	0	-0.3681	0.1319	0.8681	10.1626	0.718734	0.134323	0.22207	0.011893	0.752429	8.23801	2.30268
Northeast China	230000	2012	Heilongjiang	0.690435	0.4767	1	0.391626	0.153371	0.394581	0.155695	5.73316	32.8691	0.00597625	3.57156e-05	0	-0.3447	0.1553	0.8447	10.2658	0.917633	0.130024	0.23164	0.0118681	0.880072	8.22255	2.38142
Northeast China	230000	2013	Heilongjiang	0.730402	0.533488	1	0.380761	0.144979	0.411011	0.16893	6.18121	38.2073	0.00608179	3.69882e-05	0	-0.325	0.175	0.825	10.3385	1.00502	0.117509	0.233082	0.0114598	0.966578	8.20686	2.4889
Northeast China	230000	2014	Heilongjiang	0.813315	0.661481	1	0.369577	0.136587	0.427429	0.182695	7.16844	51.3866	0.00612797	3.7552e-05	0	-0.3108	0.1892	0.8108	10.3655	1.24154	0.120126	0.228348	0.0114902	0.807588	8.19091	2.68236
Northeast China	230000	2015	Heilongjiang	0.56034	0.313981	1	0.380396	0.144701	0.0447447	0.00200208	7.83939	61.4561	0.00566843	3.2131e-05	0	-0.3036	0.1964	0.8036	10.3282	1.59482	0.0674208	0.266557	0.0106724	0.871081	8.16877	3.20221
Northeast China	230000	2016	Heilongjiang	0.881806	0.777582	1	0.374	0.139876	0.450918	0.203327	8.48248	71.9525	0.00601583	3.61902e-05	0	-0.2951	0.2049	0.7951	10.35	1.88946	0.0598362	0.274751	0.0106261	0.895195	8.14989	3.35469
Northeast China	230000	2017	Heilongjiang	0.938122	0.880073	1	0.372	0.138384	0.443465	0.196662	9.19858	84.6139	0.00567942	3.22558e-05	0	-0.2828	0.2172	0.7828	10.3876	2.18609	0.0711267	0.291842	0.0101076	0.917078	8.13124	3.47791
Northeast China	230000	2018	Heilongjiang	0.906569	0.821867	1	0.370744	0.137451	0.41208	0.16981	10.0379	100.76	0.00569041	3.23808e-05	0	-0.2728	0.2272	0.7728	10.4334	2.31453	0.0958892	0.285837	0.00845031	0.878993	8.10983	3.54013
Northeast China	230000	2019	Heilongjiang	0.900876	0.811577	1	0.366989	0.134681	0.389846	0.15198	11.172	124.813	0.00555849	3.08968e-05	0	-0.2763	0.2237	0.7763	10.4913	1.8851	0.125884	0.368153	0.00841255	0.833701	8.08795	3.62413
Northeast China	230000	2020	Heilongjiang	0.799605	0.639368	1	0.365241	0.133401	0.374083	0.139938	10.1158	102.329	0.00555849	3.08968e-05	0	-0.2848	0.2152	0.7848	10.6604	1.94537	0.103812	0.397811	0.0036628	0.206847	8.06621	3.97527
Eastern China	320000	2010	Jiangsu	0.479943	0.230345	0	0.218	0.047524	0.354683	0.1258	3.82273	14.6133	0.121472	0.0147554	1	-0.0491	0.5491	0.4509	10.874	0.787511	0.81514	0.118624	0.0305959	0.560225	8.97069	2.44311
Eastern China	320000	2011	Jiangsu	0.490314	0.240408	0	0.209	0.0436811	0.375869	0.141278	4.13676	17.1128	0.129357	0.0167332	1	-0.0416	0.5416	0.4584	11.034	0.826964	0.764572	0.126689	0.0342992	0.546541	8.99007	2.32583
Eastern China	320000	2012	Jiangsu	0.49718	0.247188	0	0.201	0.0404011	0.381917	0.145861	4.39538	19.3193	0.136033	0.018505	1	-0.038	0.538	0.462	11.1257	0.86712	0.687126	0.130002	0.0366039	0.574546	9.00209	2.41879
Eastern China	320000	2013	Jiangsu	0.506836	0.256883	1	0.194	0.0376361	0.366851	0.13458	4.73911	22.4592	0.139454	0.0194475	1	-0.0347	0.5347	0.4653	11.2232	0.908146	0.615602	0.130511	0.0388012	0.612868	9.01091	2.48428
Eastern China	320000	2014	Jiangsu	0.52897	0.279809	1	0.185	0.0342249	0.347579	0.120811	5.22253	27.2748	0.142398	0.0202771	1	-0.0329	0.5329	0.4671	11.309	0.991735	0.574612	0.130169	0.0386075	0.646896	9.02172	2.519
Eastern China	320000	2015	Jiangsu	0.424436	0.180146	0	0.175001	0.0306252	0.331301	0.10976	5.70598	32.5582	0.147281	0.0216916	1	-0.0307	0.5307	0.4693	11.4012	1.06371	0.516208	0.138164	0.0383956	0.649025	9.02582	2.62069
Eastern China	320000	2016	Jiangsu	0.536809	0.288164	1	0.168001	0.0282242	0.310306	0.0962897	6.02149	36.2583	0.148908	0.0221737	1	-0.0286	0.5286	0.4714	11.4808	1.11762	0.46655	0.128985	0.0381709	0.642051	9.03372	2.74353
Eastern China	320000	2017	Jiangsu	0.561108	0.314842	1	0.158	0.0249638	0.304366	0.0926384	6.48319	42.0318	0.149786	0.0224357	1	-0.0266	0.5266	0.4734	11.582	1.1168	0.50188	0.123688	0.0402984	0.62044	9.03872	2.70242
Eastern China	320000	2018	Jiangsu	0.538254	0.289718	1	0.151	0.0228009	0.279366	0.0780456	6.7998	46.2373	0.151423	0.0229289	1	-0.0249	0.5249	0.4751	11.6607	1.14441	0.510839	0.125896	0.0435185	0.571595	9.04145	2.74052
Eastern China	320000	2019	Jiangsu	0.519223	0.269592	1	0.144	0.020736	0.268049	0.0718505	7.24011	52.4192	0.151423	0.0229289	1	-0.0233	0.5233	0.4767	11.715	1.15347	0.469259	0.126201	0.0454955	0.368685	9.04417	2.90063
Eastern China	320000	2020	Jiangsu	0.468876	0.219845	0	0.137999	0.0190438	0.259094	0.0671295	6.88651	47.4241	0.149786	0.0224357	1	-0.0204	0.5204	0.4796	11.7055	1.21999	0.461427	0.133194	0.0312816	0.354105	9.04488	3.1817
Eastern China	330000	2010	Zhejiang	0.513814	0.264005	1	0.17119	0.0293061	0.380314	0.144639	4.23028	17.8952	0.100747	0.0101499	1	-0.0477	0.5477	0.4523	10.8417	0.843746	0.701487	0.115715	0.0378443	0.451682	8.60282	3.70151
Eastern China	330000	2011	Zhejiang	0.521667	0.272136	1	0.158278	0.0250518	0.397785	0.158233	4.59386	21.1035	0.102986	0.0106062	1	-0.0426	0.5426	0.4574	10.975	0.856523	0.702405	0.118896	0.0374487	0.445311	8.62515	3.5829
Eastern China	330000	2012	Zhejiang	0.546026	0.298144	1	0.14646	0.0214506	0.420289	0.176642	4.98888	24.8889	0.103291	0.010669	1	-0.0398	0.5398	0.4602	11.0486	0.905569	0.633793	0.120059	0.039881	0.513327	8.64559	3.67014
Eastern China	330000	2013	Zhejiang	0.568828	0.323565	1	0.134162	0.0179994	0.43423	0.188555	5.34123	28.5287	0.107976	0.0116589	1	-0.0364	0.5364	0.4636	11.1278	0.939857	0.600199	0.125288	0.0405605	0.556645	8.66285	3.72498
Eastern China	330000	2014	Zhejiang	0.574439	0.32998	1	0.123012	0.0151321	0.405137	0.164136	5.68773	32.3503	0.108988	0.0118784	1	-0.0354	0.5354	0.4646	11.1945	1.00238	0.578143	0.128434	0.0403115	0.606213	8.68101	3.76286
Eastern China	330000	2015	Zhejiang	0.451046	0.203443	0	0.110602	0.0122328	0.397336	0.157876	6.08969	37.0843	0.111267	0.0123804	1	-0.0334	0.5334	0.4666	11.2743	1.0827	0.521595	0.154967	0.0377356	0.628011	8.69701	3.83307
Eastern China	330000	2016	Zhejiang	0.543133	0.294994	1	0.0989977	0.00980055	0.367695	0.135199	6.07636	36.9221	0.11112	0.0123476	1	-0.0312	0.5312	0.4688	11.3495	1.13668	0.479527	0.147599	0.0385761	0.640709	8.71144	3.83745
Eastern China	330000	2017	Zhejiang	0.563084	0.317064	1	0.0883532	0.00780628	0.360986	0.130311	6.49167	42.1417	0.113851	0.012962	1	-0.0291	0.5291	0.4709	11.4424	1.24155	0.502635	0.145462	0.0403037	0.60485	8.72745	3.76989
Eastern China	330000	2018	Zhejiang	0.558716	0.312163	1	0.0753536	0.00567816	0.336337	0.113122	7.22443	52.1924	0.117033	0.0136968	1	-0.0274	0.5274	0.4726	11.5309	1.30709	0.518096	0.153558	0.0439954	0.418303	8.74401	3.83236
Eastern China	330000	2019	Zhejiang	0.543279	0.295152	1	0.064813	0.00420073	0.330461	0.109205	7.80672	60.9448	0.122024	0.0148898	1	-0.0255	0.5255	0.4745	11.5882	1.26805	0.499456	0.161231	0.0513338	0.38844	8.76014	4.05126
Eastern China	330000	2020	Zhejiang	0.583828	0.340856	1	0.0539279	0.00290822	0.326547	0.106633	10.2725	105.525	0.117033	0.0136968	1	-0.0168	0.5168	0.4832	11.5191	1.36415	0.498564	0.156036	0.0206301	0.19154	8.77292	4.57335
Central China	340000	2010	Anhui	0.457659	0.209452	0	0.391012	0.152891	0.263561	0.0694643	3.41613	11.6699	0.0361103	0.00130395	1	-0.0958	0.5958	0.4042	9.99529	0.651535	0.128068	0.209366	0.0224068	0.871178	8.69232	2.1294
Central China	340000	2011	Anhui	0.465355	0.216555	0	0.387998	0.150542	0.285943	0.0817633	3.53811	12.5182	0.0399212	0.0015937	1	-0.0862	0.5862	0.4138	10.2152	0.598835	0.128057	0.215872	0.0233213	0.764861	8.69484	2.06901
Central China	340000	2012	Anhui	0.482446	0.232754	0	0.363982	0.132483	0.304671	0.0928244	3.855	14.861	0.0398926	0.00159142	1	-0.0786	0.5786	0.4214	10.3315	0.598466	0.12083	0.230129	0.0242362	0.841023	8.69584	2.18119
Central China	340000	2013	Anhui	0.502038	0.252042	0	0.343717	0.118141	0.321206	0.103173	4.17791	17.455	0.0419198	0.00175727	1	-0.0698	0.5698	0.4302	10.4416	0.604272	0.125512	0.226201	0.0252133	0.904678	8.69751	2.26517
Central China	340000	2014	Anhui	0.519614	0.269999	1	0.3283	0.107781	0.325999	0.106275	4.49787	20.2308	0.0424785	0.00180442	1	-0.0662	0.5662	0.4338	10.5236	0.666086	0.127232	0.223711	0.0277846	0.971397	8.69901	2.34655
Central China	340000	2015	Anhui	0.411597	0.169412	0	0.321549	0.103394	0.325995	0.106273	4.7135	22.2171	0.0434026	0.00188378	1	-0.0628	0.5628	0.4372	10.5709	0.785809	0.120302	0.238076	0.0282382	1.02328	8.70135	2.55844
Central China	340000	2016	Anhui	0.515536	0.265778	1	0.3172	0.100616	0.314074	0.0986422	4.96386	24.6399	0.0436963	0.00190936	1	-0.0587	0.5587	0.4413	10.6606	0.84746	0.110794	0.22628	0.0469858	1.02758	8.705	2.7406
Central China	340000	2017	Anhui	0.466237	0.217377	0	0.311405	0.0969731	0.316207	0.0999867	4.63057	21.4422	0.0435673	0.00189811	1	-0.055	0.555	0.445	10.7721	0.903349	0.127786	0.229618	0.0419758	0.986483	8.70897	2.73987
Central China	340000	2018	Anhui	0.526822	0.277542	1	0.308668	0.0952757	0.314807	0.0991037	4.83438	23.3712	0.044341	0.00196612	1	-0.051	0.551	0.449	10.8982	0.977217	0.13052	0.219022	0.0448575	0.860755	8.7121	2.66538
Central China	340000	2019	Anhui	0.514795	0.265014	1	0.307231	0.0943908	0.313168	0.0980743	4.93761	24.38	0.0455229	0.00207234	1	-0.0455	0.5455	0.4545	10.9694	1.22966	0.118428	0.199176	0.0511281	0.794536	8.71473	2.67786
Central China	340000	2020	Anhui	0.60989	0.371966	1	0.251311	0.063157	0.312303	0.0975331	7.81083	61.0091	0.0435673	0.00189811	1	-0.0418	0.5418	0.4582	11.0576	1.26497	0.134692	0.193213	0.019802	0.322014	8.71654	2.92732
Eastern China	350000	2010	Fujian	0.329804	0.108771	0	0.283822	0.080555	0.2995	0.0897005	2.01027	4.04117	0.0359308	0.00129102	1	-0.0606	0.4394	0.5606	10.6158	0.777715	0.507848	0.115022	0.0190609	0.546517	8.21419	2.23568
Eastern China	350000	2011	Fujian	0.333517	0.111234	0	0.263182	0.0692648	0.316273	0.100029	2.17911	4.74853	0.036911	0.00136242	1	-0.0501	0.4499	0.5501	10.786	0.758473	0.495068	0.12518	0.0184152	0.553134	8.23854	2.18893
Eastern China	350000	2012	Fujian	0.33319	0.111016	0	0.250227	0.0626136	0.335882	0.112817	2.33539	5.45405	0.0370758	0.00137461	1	-0.0452	0.4548	0.5452	10.8981	0.75944	0.468214	0.132348	0.0185887	0.61612	8.25349	2.25319
Eastern China	350000	2013	Fujian	0.340375	0.115855	0	0.231222	0.0534635	0.348008	0.121109	2.61597	6.84329	0.0354119	0.001254	1	-0.041	0.459	0.541	10.9993	0.751905	0.437979	0.14033	0.0197536	0.681105	8.26488	2.33433
Eastern China	350000	2014	Fujian	0.3479	0.121035	0	0.222172	0.0493605	0.356855	0.127346	2.77556	7.70372	0.0355684	0.00126511	1	-0.0384	0.4616	0.5384	11.0945	0.761113	0.419879	0.13746	0.0203829	0.728802	8.2802	2.37211
Eastern China	350000	2015	Fujian	0.25774	0.06643	0	0.21286	0.0453095	0.352139	0.124002	2.8836	8.31517	0.0359802	0.00129458	1	-0.0358	0.4642	0.5358	11.1586	0.82641	0.353867	0.154027	0.0191424	0.79425	8.29004	2.52462
Eastern China	350000	2016	Fujian	0.302765	0.0916669	0	0.200178	0.0400712	0.321822	0.103569	2.8202	7.95353	0.0365815	0.00133821	1	-0.0329	0.4671	0.5329	11.2487	0.876568	0.313399	0.148397	0.0187772	0.784796	8.29804	2.55432
Eastern China	350000	2017	Fujian	0.275217	0.0757445	0	0.186941	0.0349469	0.310898	0.0966574	2.94837	8.6929	0.0368534	0.00135817	1	-0.031	0.469	0.531	11.373	0.951699	0.322323	0.145551	0.021229	0.780568	8.31017	2.46081
Eastern China	350000	2018	Fujian	0.345608	0.119445	0	0.180018	0.0324065	0.272414	0.0742095	3.07068	9.42904	0.0333443	0.00111184	1	-0.0285	0.4715	0.5285	11.4982	0.939619	0.318202	0.134976	0.023848	0.682806	8.31972	2.32248
Eastern China	350000	2019	Fujian	0.337392	0.113833	0	0.166968	0.0278784	0.251383	0.0631933	3.35428	11.2512	0.0340857	0.00116183	1	-0.0257	0.4743	0.5257	11.5803	0.933693	0.284163	0.119777	0.0262725	0.293903	8.32773	2.42111
Eastern China	350000	2020	Fujian	0.37063	0.137367	0	0.146419	0.0214385	0.248047	0.0615272	3.92907	15.4376	0.0370758	0.00137461	1	-0.0247	0.4753	0.5247	11.5695	1.02528	0.271375	0.118807	0.0221013	0.414037	8.33183	2.66568
Central China	360000	2010	Jiangxi	0.616071	0.379543	1	0.355988	0.126728	0.420338	0.176684	4.47594	20.0341	0.010275	0.000105575	1	-0.0087	0.5087	0.4913	9.95698	0.609306	0.150089	0.203493	0.0094943	0.934891	8.40335	1.68056
Central China	360000	2011	Jiangxi	0.616972	0.380654	1	0.338982	0.114909	0.358661	0.128638	5.21031	27.1473	0.011303	0.000127759	1	-0.0076	0.5076	0.4924	10.1614	0.613594	0.154508	0.216581	0.00841158	0.784462	8.40604	2.03927
Central China	360000	2012	Jiangxi	0.682556	0.465883	1	0.320981	0.103029	0.377883	0.142796	6.06178	36.7452	0.0116557	0.000135856	1	-0.0069	0.5069	0.4931	10.2572	0.646165	0.147338	0.233165	0.00910831	0.841228	8.40626	2.17988
Central China	360000	2013	Jiangxi	0.405364	0.16432	0	0.306012	0.0936433	0.390378	0.152395	2.78657	7.76495	0.01263	0.000159517	1	-0.0061	0.5061	0.4939	10.3636	0.655766	0.14479	0.240823	0.0133475	0.898606	8.40649	2.2863
Central China	360000	2014	Jiangxi	0.420487	0.176809	0	0.289991	0.0840951	0.390652	0.152609	3.11116	9.67933	0.012642	0.000159819	1	-0.0058	0.5058	0.4942	10.4508	0.701143	0.152823	0.247076	0.0150334	0.962436	8.40738	2.39037
Central China	360000	2015	Jiangxi	0.334068	0.111602	0	0.276005	0.0761788	0.387284	0.149989	3.50352	12.2746	0.0130245	0.000169638	1	-0.0055	0.5055	0.4945	10.5146	0.777409	0.151434	0.263849	0.0169494	1.03619	8.40849	2.59844
Central China	360000	2016	Jiangxi	0.418089	0.174798	0	0.261021	0.0681317	0.385949	0.148957	3.61692	13.0821	0.0141602	0.000200511	1	-0.0051	0.5051	0.4949	10.6006	0.879426	0.126033	0.249603	0.0180015	1.071	8.41094	2.77088
Central China	360000	2017	Jiangxi	0.427899	0.183098	0	0.247	0.0610092	0.3999	0.15992	4.03565	16.2864	0.014477	0.000209583	1	-0.0048	0.5048	0.4952	10.6889	0.887317	0.125074	0.255493	0.0234942	1.09275	8.41427	2.89133
Central China	360000	2018	Jiangxi	0.517076	0.267368	1	0.230022	0.05291	0.401542	0.161236	4.51216	20.3596	0.0149014	0.000222051	1	-0.0044	0.5044	0.4956	10.7998	0.961662	0.123463	0.257793	0.0259532	0.972216	8.41472	2.89912
Central China	360000	2019	Jiangxi	0.503804	0.253819	1	0.215013	0.0462307	0.364796	0.133076	5.04422	25.4442	0.0175792	0.000309028	1	-0.0041	0.5041	0.4959	10.8755	1.07498	0.123528	0.257974	0.0286403	0.611306	8.41538	3.01802
Central China	360000	2020	Jiangxi	0.513408	0.263588	1	0.200972	0.0403896	0.340963	0.116256	5.5084	30.3424	0.0130245	0.000169638	1	-0.0037	0.5037	0.4963	10.9485	1.1155	0.137443	0.259778	0.018015	0.586936	8.41605	3.29755
Eastern China	370000	2010	Shandong	0.647853	0.419713	1	0.38	0.1444	0.377272	0.142334	5.15194	26.5425	0.124965	0.0156162	1	-0.1052	0.3948	0.6052	10.4801	0.675337	0.38916	0.105822	0.0203521	0.686286	9.16827	2.1174
Eastern China	370000	2011	Shandong	0.66942	0.448124	1	0.366002	0.133957	0.4041	0.163297	5.58836	31.2298	0.128313	0.0164643	1	-0.094	0.406	0.594	10.6125	0.723271	0.405237	0.11027	0.021715	0.68475	9.17627	2.08689
Eastern China	370000	2012	Shandong	0.700296	0.490415	1	0.351001	0.123202	0.418775	0.175372	6.00545	36.0654	0.136353	0.018592	1	-0.0867	0.4133	0.5867	10.7024	0.776967	0.374269	0.118059	0.0211668	0.727606	9.18071	2.19574
Eastern China	370000	2013	Shandong	0.736506	0.542442	1	0.337997	0.114242	0.428772	0.183845	6.45414	41.6559	0.137715	0.0189654	1	-0.0796	0.4204	0.5796	10.7947	0.821196	0.353545	0.121107	0.022297	0.777054	9.18461	2.25664
Eastern China	370000	2014	Shandong	0.772613	0.596931	1	0.324008	0.104981	0.432473	0.187033	6.97402	48.637	0.135652	0.0184016	1	-0.0756	0.4244	0.5756	10.8593	0.897597	0.339316	0.120776	0.0204896	0.836942	9.19095	2.31526
Eastern China	370000	2015	Shandong	0.618136	0.382092	1	0.310999	0.0967207	0.421718	0.177846	7.43735	55.3142	0.137288	0.0188481	1	-0.0718	0.4282	0.5718	10.9387	0.96783	0.275271	0.130948	0.0192788	0.87382	9.19685	2.35059
Eastern China	370000	2016	Shandong	0.599049	0.35886	1	0.297992	0.0887994	0.399952	0.159962	5.74	32.9476	0.142737	0.0203739	1	-0.0684	0.4316	0.5684	10.9916	1.01302	0.265409	0.128707	0.0190744	0.907431	9.20764	2.46997
Eastern China	370000	2017	Shandong	0.616602	0.380198	1	0.284999	0.0812245	0.382079	0.145985	6.25211	39.0889	0.14471	0.0209411	1	-0.0652	0.4348	0.5652	11.0535	1.05815	0.295012	0.127466	0.0211451	0.876065	9.21363	2.47742
Eastern China	370000	2018	Shandong	0.630458	0.397477	1	0.272994	0.0745258	0.351285	0.123401	6.78737	46.0684	0.145029	0.0210333	1	-0.062	0.438	0.562	11.1045	1.12591	0.314122	0.132091	0.0230414	0.828262	9.21801	2.53834
Eastern China	370000	2019	Shandong	0.605177	0.366239	1	0.260007	0.0676037	0.312538	0.0976798	7.38629	54.5573	0.147715	0.0218197	1	-0.0607	0.4393	0.5607	11.1581	1.32953	0.347897	0.15112	0.0284699	0.521531	9.22088	2.70858
Eastern China	370000	2020	Shandong	0.570426	0.325385	1	0.249002	0.0620019	0.302205	0.0913278	7.22871	52.2542	0.147715	0.0218197	1	-0.0564	0.4436	0.5564	11.1865	1.3684	0.334493	0.153612	0.0096713	0.660647	9.22552	2.97027
Central China	410000	2010	Henan	0.615148	0.378407	1	0.448858	0.201473	0.377856	0.142775	4.40558	19.4092	0.0247645	0.00061328	1	-0.0239	0.5239	0.4761	10.0851	0.499599	0.0586788	0.147934	0.0130762	0.732106	9.149	1.72236
Central China	410000	2011	Henan	0.634885	0.403079	1	0.430856	0.185637	0.40577	0.164649	4.75857	22.644	0.0254469	0.000647543	1	-0.0221	0.5221	0.4779	10.2403	0.518032	0.0853648	0.157767	0.013319	0.675145	9.15493	1.67761
Central China	410000	2012	Henan	0.656352	0.430798	1	0.417973	0.174702	0.414548	0.17185	5.0906	25.9142	0.0279469	0.000781027	1	-0.0205	0.5205	0.4795	10.3359	0.549272	0.115828	0.169139	0.0139102	0.740628	9.16241	1.78441
Central China	410000	2013	Henan	0.681456	0.464383	1	0.401248	0.161	0.423157	0.179062	5.45509	29.758	0.028128	0.000791185	1	-0.0187	0.5187	0.4813	10.4228	0.57791	0.120901	0.173411	0.014331	0.824704	9.1667	1.93166
Central China	410000	2014	Henan	0.719792	0.518101	1	0.37319	0.139271	0.430068	0.184958	6.05141	36.6195	0.0281582	0.000792885	1	-0.018	0.518	0.482	10.5102	0.727507	0.120337	0.172553	0.0134772	0.890307	9.17419	1.9842
Central China	410000	2015	Henan	0.593856	0.352665	1	0.3387	0.114718	0.429749	0.184685	6.81253	46.4106	0.0290459	0.000843664	1	-0.0172	0.5172	0.4828	10.5767	0.830213	0.12957	0.183755	0.0122438	0.961608	9.17998	2.13198
Central China	410000	2016	Henan	0.666466	0.444176	1	0.306	0.093636	0.40855	0.166913	6.37485	40.6387	0.0291244	0.00084823	1	-0.0162	0.5162	0.4838	10.6535	0.877252	0.121181	0.184171	0.0128929	1.00412	9.18789	2.24796
Central China	410000	2017	Henan	0.719163	0.517195	1	0.27344	0.0747697	0.399025	0.159221	7.2999	53.2885	0.0309903	0.000960401	1	-0.0152	0.5152	0.4848	10.757	0.914833	0.123164	0.1844	0.0167902	0.992683	9.19309	2.24902
Central China	410000	2018	Henan	0.713164	0.508603	1	0.26096	0.0681003	0.385828	0.148863	7.83323	61.3595	0.0309903	0.000960401	1	-0.0143	0.5143	0.4857	10.8612	0.986241	0.121074	0.191813	0.0168881	0.714123	9.19665	2.23692
Central China	410000	2019	Henan	0.68601	0.47061	1	0.2536	0.064313	0.367865	0.135325	8.27722	68.5123	0.0323913	0.0010492	1	-0.0132	0.5132	0.4868	10.93	1.10219	0.11231	0.187322	0.0207666	0.752359	9.20039	2.3301
Central China	410000	2020	Henan	0.649159	0.421407	1	0.25041	0.0627049	0.356325	0.126968	8.20795	67.3704	0.0279469	0.000781027	1	-0.0132	0.5132	0.4868	10.923	1.17017	0.130525	0.188604	0.00801809	0.648404	9.20402	2.56753
Central China	420000	2010	Hubei	0.34875	0.121627	0	0.463951	0.21525	0.211162	0.0445894	2.15285	4.63475	0.0487197	0.00237361	1	-0.0026	0.4974	0.5026	10.2527	0.779346	0.110359	0.156655	0.0120293	0.63245	8.65312	2.20035
Central China	420000	2011	Hubei	0.370082	0.136961	0	0.456999	0.208848	0.241418	0.0582827	2.30721	5.32323	0.0486767	0.00236942	1	-0.0023	0.4977	0.5023	10.4556	0.738291	0.111053	0.163747	0.0137461	0.629677	8.65869	1.9863
Central China	420000	2012	Hubei	0.382384	0.146218	0	0.444508	0.197587	0.257268	0.0661871	2.54374	6.47061	0.0486928	0.00237099	1	-0.0021	0.4979	0.5021	10.5755	0.733361	0.0919906	0.168976	0.0144662	0.689583	8.66233	2.0367
Central China	420000	2013	Hubei	0.394283	0.155459	0	0.428494	0.183607	0.270258	0.0730392	2.79793	7.82844	0.039532	0.00156278	1	-0.0017	0.4983	0.5017	10.6883	0.772191	0.0891177	0.176334	0.0176615	0.76079	8.66527	2.10548
Central China	420000	2014	Hubei	0.405916	0.164768	0	0.403254	0.162614	0.271288	0.0735969	3.12372	9.75763	0.0413179	0.00170717	1	-0.0014	0.4986	0.5014	10.792	0.883098	0.091603	0.180215	0.0272509	0.811388	8.66837	2.13842
Central China	420000	2015	Hubei	0.328298	0.107779	0	0.383816	0.147315	0.27179	0.0738696	3.42593	11.737	0.0436525	0.00190554	1	-0.0014	0.4986	0.5014	10.8593	0.943217	0.0939507	0.20754	0.0256586	0.875425	8.6742	2.28168
Central China	420000	2016	Hubei	0.381899	0.145847	0	0.368291	0.135638	0.261413	0.0683369	3.35917	11.284	0.0448306	0.00200978	1	-0.0013	0.4987	0.5013	10.9479	0.979343	0.0788022	0.196629	0.0295984	0.899819	8.68016	2.45302
Central China	420000	2017	Hubei	0.375273	0.14083	0	0.354017	0.125328	0.270535	0.0731891	3.62398	13.1333	0.0434857	0.00189101	1	-0.0013	0.4987	0.5013	11.0537	1.06901	0.0881585	0.191703	0.0344451	0.86699	8.68339	2.41341
Central China	420000	2018	Hubei	0.457628	0.209424	0	0.339665	0.115372	0.258725	0.0669386	3.85739	14.8794	0.0438193	0.00192013	1	-0.0014	0.4986	0.5014	11.172	1.09604	0.0859739	0.184376	0.0369909	0.632143	8.68558	2.37285
Central China	420000	2019	Hubei	0.451366	0.203731	0	0.328072	0.107631	0.251974	0.0634909	4.07835	16.633	0.0440344	0.00193903	1	-0.0015	0.4985	0.5015	11.2478	1.20012	0.0809299	0.173915	0.0400592	0.710611	8.68727	2.43042
Central China	420000	2020	Hubei	0.47456	0.225207	0	0.275069	0.075663	0.239661	0.0574373	4.83288	23.3567	0.0484723	0.00234956	1	-0.0007	0.4993	0.5007	11.2177	1.3092	0.0982048	0.194342	0.00914914	0.611459	8.66129	2.95391
Central China	430000	2010	Hunan	0.420753	0.177033	0	0.42434	0.180064	0.275126	0.0756944	2.75234	7.57538	0.0194618	0.00037876	1	-0.0254	0.4746	0.5254	10.086	0.867371	0.0658864	0.168505	0.0129659	0.620482	8.79027	1.79443
Central China	430000	2011	Hunan	0.434044	0.188394	0	0.419458	0.175945	0.292946	0.0858175	2.93796	8.63159	0.021728	0.000472108	1	-0.0238	0.4762	0.5238	10.2658	0.805335	0.0660235	0.178995	0.0119179	0.628122	8.79194	1.73971
Central China	430000	2012	Hunan	0.440157	0.193738	0	0.415243	0.172427	0.300411	0.0902465	3.10921	9.66719	0.0218272	0.000476426	1	-0.0218	0.4782	0.5218	10.375	0.822697	0.0611009	0.185924	0.0116994	0.684824	8.79331	1.82936
Central China	430000	2013	Hunan	0.453905	0.20603	0	0.410264	0.168317	0.321784	0.103545	3.28138	10.7674	0.0203588	0.000414482	1	-0.0195	0.4805	0.5195	10.4724	0.858278	0.0612304	0.190518	0.0118229	0.757751	8.79482	1.91194
Central China	430000	2014	Hunan	0.460768	0.212307	0	0.408338	0.16674	0.323292	0.104517	3.43478	11.7977	0.0202361	0.000409499	1	-0.0183	0.4817	0.5183	10.5597	0.913832	0.0642678	0.185573	0.0118349	0.820783	8.79649	1.97203
Central China	430000	2015	Hunan	0.368861	0.136058	0	0.40668	0.165389	0.325628	0.106034	3.64121	13.2584	0.0216336	0.000468013	1	-0.0171	0.4829	0.5171	10.6506	0.996015	0.0631663	0.198211	0.0115663	0.877586	8.7971	2.11792
Central China	430000	2016	Hunan	0.462981	0.214352	0	0.404886	0.163933	0.325452	0.105919	3.84141	14.7564	0.0206468	0.000426292	1	-0.016	0.484	0.516	10.7223	1.09674	0.0485509	0.200915	0.0112696	0.918966	8.79861	2.25353
Central China	430000	2017	Hunan	0.457904	0.209676	0	0.396928	0.157552	0.326113	0.10635	4.12816	17.0417	0.0216808	0.000470058	1	-0.0155	0.4845	0.5155	10.8087	1.18476	0.0598618	0.202619	0.0133083	0.944754	8.79981	2.3229
Central China	430000	2018	Hunan	0.535866	0.287152	1	0.391159	0.153006	0.309595	0.095849	4.33442	18.7872	0.0257413	0.000662613	1	-0.0147	0.4853	0.5147	10.8744	1.30685	0.0642923	0.205338	0.0173726	0.8797	8.80011	2.35221
Central China	430000	2019	Hunan	0.528125	0.278916	1	0.384358	0.147731	0.295482	0.0873098	4.59242	21.0903	0.0240935	0.000580496	1	-0.0135	0.4865	0.5135	10.9638	1.41555	0.0731193	0.202113	0.0213979	0.801102	8.80087	2.3832
Central China	430000	2020	Hunan	0.576207	0.332015	1	0.254878	0.0649628	0.293506	0.0861456	7.05031	49.7069	0.0216336	0.000468013	1	-0.0125	0.4875	0.5125	11.0493	1.35549	0.0792681	0.201121	0.00788556	0.764913	8.80147	2.58325
Eastern China	440000	2010	Guangdong	0.15399	0.0237128	0	0.243927	0.0595002	0.0569746	0.0032461	1.58894	2.52474	0.100834	0.0101675	0	-0.1898	0.6898	0.3102	10.707	0.899934	1.22709	0.117826	0.0395533	0.340055	9.2535	3.52549
Eastern China	440000	2011	Guangdong	0.15912	0.0253192	0	0.220141	0.0484622	0.0618582	0.00382644	1.8021	3.24758	0.0998721	0.00997443	0	-0.1628	0.6628	0.3372	10.8332	0.911156	1.2223	0.126149	0.0303796	0.321619	9.28322	3.40586
Eastern China	440000	2012	Guangdong	0.154379	0.023833	0	0.201426	0.0405724	0.0664034	0.00440942	2.00859	4.03444	0.0888988	0.00790299	0	-0.1523	0.6523	0.3477	10.8974	0.957356	1.23322	0.129457	0.033394	0.328929	9.30937	3.5966
Eastern China	440000	2013	Guangdong	0.150334	0.0226004	0	0.186832	0.0349064	0.0692752	0.00479905	2.18847	4.78941	0.0897442	0.00805401	0	-0.1447	0.6447	0.3553	10.9829	1.00889	1.27145	0.13463	0.0410106	0.356915	9.3299	3.75244
Eastern China	440000	2014	Guangdong	0.153683	0.0236184	0	0.172993	0.0299266	0.0736524	0.00542467	2.36724	5.60382	0.0947497	0.00897751	0	-0.138	0.638	0.362	11.0636	1.0574	1.12454	0.134975	0.0299728	0.385694	9.34915	3.66489
Eastern China	440000	2015	Guangdong	0.124588	0.0155221	0	0.159306	0.0253782	0.0603674	0.00364422	2.57819	6.64708	0.0935818	0.00875755	0	-0.1301	0.6301	0.3699	11.146	1.13001	0.996961	0.176176	0.0443997	0.406022	9.36546	4.20085
Eastern China	440000	2016	Guangdong	0.136216	0.0185548	0	0.147248	0.0216818	0.0569083	0.00323856	2.42199	5.86602	0.0950278	0.00903028	0	-0.1214	0.6214	0.3786	11.2281	1.1977	0.866205	0.166299	0.0552555	0.405335	9.38497	4.2702
Eastern China	440000	2017	Guangdong	0.120572	0.0145377	0	0.136045	0.0185084	0.0586657	0.00344167	2.58389	6.67649	0.0936318	0.00876692	1	-0.1139	0.6139	0.3861	11.3228	1.26515	0.840647	0.167632	0.0547891	0.412027	9.40434	4.1388
Eastern China	440000	2018	Guangdong	0.194951	0.0380059	0	0.124138	0.0154102	0.0609041	0.00370931	2.81243	7.90977	0.0925139	0.00855882	1	-0.1073	0.6073	0.3927	11.3939	1.29625	0.822069	0.161694	0.0657825	0.377825	9.42125	4.07851
Eastern China	440000	2019	Guangdong	0.205295	0.0421461	0	0.117655	0.0138428	0.0814848	0.00663977	2.98395	8.90395	0.0894271	0.00799721	1	-0.0998	0.5998	0.4002	11.4558	1.37264	0.758554	0.160655	0.0675685	0.349688	9.4326	3.70835
Eastern China	440000	2020	Guangxi	0.225943	0.0510501	0	0.108964	0.0118732	0.0824507	0.00679811	3.16811	10.0369	0.0950278	0.00903028	1	-0.0799	0.5799	0.4201	11.3875	1.43937	0.753307	0.157373	0.0197281	0.34093	9.44153	4.16835
Western China	450000	2010	Guangxi	0.400811	0.16065	0	0.669917	0.448789	0.284639	0.0810193	1.54965	2.40141	0.0238995	0.000571184	0	-0.2602	0.2398	0.7602	9.80201	0.749856	0.138294	0.209783	0.0107891	0.825214	8.43598	2.43133
Western China	450000	2011	Guangxi	0.42143	0.177603	0	0.639171	0.40854	0.300312	0.0901873	1.78736	3.19466	0.0244571	0.000598151	0	-0.2462	0.2538	0.7462	10.0105	0.704512	0.178139	0.217157	0.011099	0.7758	8.4457	2.34704
Western China	450000	2012	Guangxi	0.429952	0.184859	0	0.604103	0.364941	0.3201	0.102464	2.01001	4.04013	0.0256316	0.000656979	0	-0.2306	0.2694	0.7306	10.0957	0.738752	0.197865	0.229014	0.0143406	0.867741	8.45404	2.5056
Western China	450000	2013	Guangxi	0.43845	0.192239	0	0.570061	0.32497	0.339238	0.115082	2.27198	5.1619	0.0257879	0.000665017	0	-0.2079	0.2921	0.7079	10.1843	0.753513	0.166033	0.222055	0.0169416	0.956562	8.46189	2.6093
Western China	450000	2014	Guangxi	0.444268	0.197374	0	0.535	0.286225	0.340926	0.11623	2.56469	6.57766	0.0248711	0.000618574	0	-0.1988	0.3012	0.6988	10.2642	0.810173	0.175851	0.222026	0.0172194	1.0188	8.4701	2.67662
Western China	450000	2015	Guangxi	0.354132	0.125409	0	0.499807	0.249807	0.331285	0.10975	2.93229	8.59832	0.0241994	0.000585611	0	-0.1885	0.3115	0.6885	10.3414	0.84485	0.17134	0.24195	0.0122076	1.09663	8.47866	2.76479
Western China	450000	2016	Guangxi	0.411749	0.169537	0	0.467286	0.218356	0.327754	0.107423	2.92234	8.54005	0.0243008	0.000590529	0	-0.1774	0.3226	0.6774	10.418	0.875934	0.158602	0.242483	0.0101763	1.13155	8.48818	2.86155
Western China	450000	2017	Guangxi	0.401587	0.161272	0	0.43258	0.187125	0.335763	0.112737	3.29579	10.8623	0.0244571	0.000598151	0	-0.1709	0.3291	0.6709	10.5077	1.09976	0.192113	0.264993	0.0122317	1.15224	8.49842	2.87374
Western China	450000	2018	Guangxi	0.498603	0.248605	0	0.399688	0.15975	0.303991	0.0924104	3.66291	13.4169	0.0245627	0.000603328	0	-0.1606	0.3394	0.6606	10.5969	1.14707	0.196045	0.260938	0.012132	1.04439	8.50654	2.87745
Western China	450000	2019	Guangxi	0.48969	0.239797	0	0.371775	0.138217	0.286877	0.0822984	4.0379	16.3046	0.0245627	0.000603328	0	-0.1512	0.3488	0.6512	10.6681	1.52202	0.211936	0.275507	0.0123621	0.96525	8.51359	2.92617
Western China	450000	2020	Guangxi	0.518497	0.268839	1	0.338546	0.114613	0.281645	0.079324	4.3312	18.7593	0.0244571	0.000598151	0	-0.1544	0.3456	0.6544	10.6989	1.61671	0.20828	0.278898	0.00973451	0.236373	8.51979	3.1582
Eastern China	460000	2010	Hainan	0.3389	0.114853	0	0.503704	0.253717	0.214174	0.0458704	1.8447	3.40291	0.0235311	0.000553711	0	-0.2005	0.2995	0.7005	10.0572	1.67018	0.340076	0.281588	0.0128496	0.651839	6.76734	3.33142
Eastern China	460000	2011	Hainan	0.353949	0.12528	0	0.489908	0.24001	0.239152	0.0571935	1.94959	3.80088	0.0240113	0.000576543	0	-0.1719	0.3281	0.6719	10.2479	1.60802	0.344402	0.308722	0.012622	0.672632	6.79122	3.12723
Eastern China	460000	2012	Hainan	0.36113	0.130415	0	0.458395	0.210126	0.258122	0.0666271	2.19876	4.83456	0.0324576	0.0010535	0	-0.1559	0.3441	0.6559	10.3618	1.66511	0.32175	0.319265	0.0132285	0.769126	6.81344	3.22628
Eastern China	460000	2013	Hainan	0.343975	0.118319	0	0.406495	0.165238	0.231557	0.0536187	2.51793	6.33996	0.0357345	0.00127695	0	-0.1406	0.3594	0.6406	10.4624	1.74305	0.287956	0.318223	0.0136673	0.865859	6.82437	3.39659
Eastern China	460000	2014	Hainan	0.340431	0.115893	0	0.387998	0.150543	0.231104	0.0534091	2.64487	6.99533	0.0360734	0.00130129	0	-0.1313	0.3687	0.6313	10.5545	2.07225	0.296901	0.314148	0.0123029	0.902357	6.84162	3.42689
Eastern China	460000	2015	Hainan	0.257113	0.066107	0	0.371897	0.138307	0.216177	0.0467325	2.69329	7.2538	0.040339	0.00162723	0	-0.1237	0.3763	0.6237	10.6253	2.25186	0.261048	0.334731	0.00998846	0.924219	6.85118	3.82134
Eastern China	460000	2016	Hainan	0.300963	0.0905787	0	0.3653	0.133444	0.186256	0.0346914	2.75577	7.5943	0.040339	0.00162723	1	-0.1144	0.3856	0.6144	10.7089	2.42718	0.198425	0.339603	0.0113986	0.951164	6.8638	4.09591
Eastern China	460000	2017	Hainan	0.28996	0.0840767	0	0.349003	0.121803	0.173975	0.0302672	3.10467	9.63897	0.0408192	0.00166621	1	-0.1069	0.3931	0.6069	10.7957	2.51252	0.207416	0.323576	0.00863591	0.943724	6.87936	4.12573
Eastern China	460000	2018	Hainan	0.374884	0.140538	0	0.3307	0.109363	0.175961	0.0309624	3.1951	10.2087	0.0420621	0.00176922	1	-0.1003	0.3997	0.6003	10.8743	2.49697	0.24859	0.350017	0.00889257	0.633765	6.88959	3.75316
Eastern China	460000	2019	Hainan	0.371254	0.13783	0	0.326705	0.106736	0.168468	0.0283814	3.31847	11.0122	0.0417797	0.00174554	1	-0.0934	0.4066	0.5934	10.9462	2.84755	0.222283	0.350089	0.016195	0.402454	6.90274	3.61275
Eastern China	460000	2020	Hainan	0.386615	0.149471	0	0.315711	0.0996732	0.167406	0.0280248	2.80848	7.88755	0.0357345	0.00127695	1	-0.1027	0.3973	0.6027	10.9175	3.16619	0.207342	0.35653	0.00307515	0.76719	6.91572	3.64594
Western China	510000	2010	Sichuan	0.341197	0.116416	0	0.437	0.190969	0.303186	0.0919219	1.54372	2.38307	0.0119203	0.000142093	1	-0.0446	0.4554	0.5446	9.96317	0.695374	0.103591	0.247766	0.00815175	0.761502	8.99281	2.86967
Western China	510000	2011	Sichuan	0.358759	0.128708	0	0.424086	0.179849	0.324578	0.105351	1.73737	3.01847	0.012387	0.000153437	1	-0.0424	0.4576	0.5424	10.1721	0.635956	0.123234	0.222333	0.00978626	0.675611	8.99516	2.73079
Western China	510000	2012	Sichuan	0.365862	0.133855	0	0.411003	0.168924	0.344109	0.118411	1.93912	3.7602	0.0128123	0.000164155	1	-0.0388	0.4612	0.5388	10.2979	0.668298	0.136658	0.228335	0.0108971	0.712303	8.99777	2.83166
Western China	510000	2013	Sichuan	0.36953	0.136553	0	0.400086	0.160069	0.354964	0.125999	2.1322	4.54626	0.0132831	0.00017644	1	-0.0352	0.4648	0.5352	10.3973	0.681649	0.129428	0.235711	0.0111736	0.766502	9.00073	2.95727
Western China	510000	2014	Sichuan	0.373961	0.139847	0	0.388961	0.15129	0.356223	0.126895	2.30605	5.31788	0.0132686	0.000176057	1	-0.0333	0.4667	0.5333	10.4791	0.790924	0.131758	0.238171	0.0120295	0.807114	9.00442	3.01269
Western China	510000	2015	Sichuan	0.290968	0.0846626	0	0.377988	0.142875	0.356674	0.127217	2.50486	6.27434	0.0222548	0.000495276	1	-0.0314	0.4686	0.5314	10.5222	0.990915	0.0973102	0.249475	0.0128963	0.841273	9.0114	3.23572
Western China	510000	2016	Sichuan	0.350241	0.122669	0	0.366974	0.13467	0.349065	0.121846	2.49697	6.23485	0.0162565	0.000264272	1	-0.0295	0.4705	0.5295	10.6029	1.15669	0.0964575	0.243176	0.0126222	0.86944	9.01809	3.33254
Western China	510000	2017	Sichuan	0.316647	0.100265	0	0.35601	0.126743	0.326541	0.106629	2.66043	7.07787	0.01726	0.000297906	1	-0.0274	0.4726	0.5274	10.7313	1.28347	0.121787	0.235119	0.0122568	0.84163	9.02268	3.22446
Western China	510000	2018	Sichuan	0.428129	0.183294	0	0.344989	0.119018	0.306777	0.0941124	2.84541	8.09638	0.0174644	0.000305005	1	-0.0255	0.4745	0.5255	10.8504	1.36586	0.151271	0.238642	0.0152367	0.671574	9.02654	3.06486
Western China	510000	2019	Sichuan	0.417185	0.174044	0	0.335066	0.112269	0.284618	0.0810071	2.96442	8.78778	0.0177782	0.000316066	1	-0.0237	0.4763	0.5237	10.9236	1.40759	0.154481	0.221988	0.0178727	0.621432	9.03014	3.08156
Western China	510000	2020	Sichuan	0.449865	0.202379	0	0.324974	0.105608	0.279016	0.0778501	2.69787	7.27852	0.0128123	0.000164155	1	-0.0226	0.4774	0.5226	10.9704	1.4496	0.16697	0.230428	0.00729953	0.592853	9.03205	3.29588
Western China	520000	2010	Guizhou	0.436084	0.190169	0	0.683	0.466489	0.363311	0.131995	1.42406	2.02794	0.00940976	8.85436e-05	0	-0.2047	0.2953	0.7047	9.46359	1.20944	0.0508741	0.354503	0.0102116	0.687081	8.1545	2.90144
Western China	520000	2011	Guizhou	0.454669	0.206724	0	0.6489	0.421071	0.386318	0.149242	1.61012	2.59249	0.00950057	9.02608e-05	0	-0.1926	0.3074	0.6926	9.6906	1.26749	0.055737	0.394504	0.00963813	0.754313	8.16905	2.95335
Western China	520000	2012	Guizhou	0.455066	0.207085	0	0.6136	0.376505	0.375962	0.141347	1.9288	3.72027	0.0103121	0.00010634	0	-0.1729	0.3271	0.6729	9.87272	1.22603	0.0465265	0.40216	0.0105165	0.848061	8.18507	2.79059
Western China	520000	2013	Guizhou	0.452361	0.20463	0	0.579	0.335241	0.379585	0.144085	2.15486	4.6434	0.0103746	0.000107632	0	-0.1518	0.3482	0.6518	10.0356	1.15117	0.0364708	0.381193	0.011117	0.92481	8.19754	2.93103
Western China	520000	2014	Guizhou	0.466114	0.217262	0	0.5444	0.296371	0.39197	0.15364	2.48121	6.15639	0.0150057	0.00022517	0	-0.1399	0.3601	0.6399	10.1724	1.07027	0.0340455	0.382328	0.0125155	0.983937	8.20985	3.01223
Western China	520000	2015	Guizhou	0.366092	0.134023	0	0.509	0.259081	0.39884	0.159073	2.7466	7.5438	0.01521	0.000231344	0	-0.1273	0.3727	0.6273	10.3075	1.13653	0.046445	0.375098	0.0148953	1.03838	8.21825	3.27204
Western China	520000	2016	Guizhou	0.398247	0.158601	0	0.475	0.225625	0.406453	0.165204	2.31144	5.34276	0.017622	0.000310536	1	-0.118	0.382	0.618	10.413	1.12667	0.0291478	0.361932	0.0162586	1.1197	8.23164	3.53015
Western China	520000	2017	Guizhou	0.380688	0.144923	0	0.4402	0.193776	0.419317	0.175827	2.63453	6.94073	0.0180704	0.000326538	1	-0.1085	0.3915	0.6085	10.5489	1.12017	0.0405078	0.340638	0.0190178	1.13954	8.24355	3.45077
Western China	520000	2018	Guizhou	0.53745	0.288853	1	0.4056	0.164511	0.44131	0.194755	3.10689	9.65275	0.0184166	0.00033917	1	-0.1	0.4	0.6	10.6635	1.19735	0.0371864	0.339694	0.0204546	0.712916	8.24853	3.33405
Western China	520000	2019	Guizhou	0.53538	0.286632	1	0.371	0.137641	0.42958	0.184539	3.54716	12.5823	0.0207208	0.00042935	1	-0.0936	0.4064	0.5936	10.7458	1.3915	0.0284526	0.35474	0.0191856	0.652713	8.25531	3.31673
Western China	520000	2020	Guizhou	0.577857	0.333919	1	0.335095	0.112289	0.4267	0.182073	3.8776	15.0358	0.01521	0.000231344	1	-0.0946	0.4054	0.5946	10.7422	1.46098	0.0289829	0.321963	0.0102529	0.869704	8.25739	3.38806
Western China	530000	2010	Yunnan	0.401731	0.161388	0	0.604	0.364816	0.341093	0.116345	1.42871	2.0412	0.00503522	2.53534e-05	0	-0.1461	0.3539	0.6461	9.73306	0.89726	0.0968296	0.316399	0.0093756	0.714738	8.43425	3.1001
Western China	530000	2011	Yunnan	0.412498	0.170154	0	0.594	0.352836	0.346098	0.119784	1.55587	2.42074	0.0054396	2.95893e-05	0	-0.1413	0.3587	0.6413	9.93445	0.979227	0.0890373	0.329423	0.00966002	0.650103	8.43815	2.89099
Western China	530000	2012	Yunnan	0.416766	0.173694	0	0.5679	0.32251	0.35485	0.125919	1.78538	3.18757	0.00559353	3.12876e-05	0	-0.1289	0.3711	0.6289	10.0813	0.958481	0.0741774	0.34654	0.00914445	0.70567	8.44053	2.8706
Western China	530000	2013	Yunnan	0.413547	0.171021	0	0.55	0.3025	0.354256	0.125497	1.96911	3.87738	0.00870597	7.5794e-05	1	-0.1144	0.3856	0.6144	10.22	0.993898	0.0829177	0.346214	0.0103967	0.777225	8.44269	2.84982
Western China	530000	2014	Yunnan	0.408806	0.167122	0	0.53	0.2809	0.346743	0.120231	2.12175	4.50184	0.0075737	5.7361e-05	1	-0.1085	0.3915	0.6085	10.3047	1.04939	0.0954151	0.346322	0.00972289	0.818884	8.44527	2.87965
Western China	530000	2015	Yunnan	0.320467	0.102699	0	0.5237	0.274262	0.342346	0.117201	2.25448	5.0827	0.00790243	6.24483e-05	1	-0.1026	0.3974	0.6026	10.3622	1.135	0.0868715	0.346043	0.0103038	0.902448	8.44741	3.06671
Western China	530000	2016	Yunnan	0.391284	0.153103	0	0.5163	0.266566	0.347242	0.120577	2.33416	5.44831	0.00816071	6.65972e-05	1	-0.0964	0.4036	0.5964	10.4463	1.21317	0.0779005	0.339378	0.00933678	0.984752	8.45041	3.10235
Western China	530000	2017	Yunnan	0.365425	0.133536	0	0.4875	0.237656	0.354207	0.125463	2.56104	6.55895	0.00823637	6.78378e-05	1	-0.09	0.41	0.59	10.5618	1.26238	0.088151	0.348856	0.00935065	1.02434	8.45383	2.99485
Western China	530000	2018	Yunnan	0.454351	0.206435	0	0.459	0.210681	0.339598	0.115326	2.07945	4.32412	0.00831464	6.91332e-05	1	-0.0852	0.4148	0.5852	10.6774	1.21091	0.100257	0.339746	0.00904358	0.90687	8.45596	2.80455
Western China	530000	2019	Yunnan	0.453709	0.205852	0	0.448261	0.200938	0.328611	0.107985	2.15341	4.6372	0.00835899	6.98727e-05	1	-0.0747	0.4253	0.5747	10.7778	1.53544	0.0994259	0.291515	0.0087148	0.81537	8.45829	2.75676
Western China	530000	2020	Yunnan	0.51437	0.264576	1	0.436921	0.1909	0.325538	0.105975	1.9666	3.86751	0.00790243	6.24483e-05	1	-0.0745	0.4255	0.5745	10.8585	1.52463	0.0968433	0.2844	0.00671923	0.319351	8.45978	2.85971
Western China	540000	2010	Tibet	0.525419	0.276065	1	0.536154	0.287461	0.186637	0.0348334	4.17239	17.4088	0.0006366	4.0526e-07	0	-0.2185	0.2815	0.7185	9.75319	1.67655	0.0786409	1.08587	0.00491797	0.902067	5.70378	3.11392
Western China	540000	2011	Tibet	0.571582	0.326706	1	0.50345	0.253462	0.192684	0.0371272	4.97038	24.7047	0.000771736	5.95576e-07	0	-0.2317	0.2683	0.7317	9.91665	1.54495	0.117518	1.25136	0.00445846	0.844334	5.73334	3.38499
Western China	540000	2012	Tibet	0.59359	0.35235	1	0.462989	0.214358	0.134085	0.0179788	5.77147	33.3099	0.000274341	7.52628e-08	0	-0.2094	0.2906	0.7094	10.054	1.55569	0.190408	1.29144	0.0056222	0.9441	5.75257	3.82215
Western China	540000	2013	Tibet	0.659332	0.434719	1	0.451003	0.203404	0.139242	0.0193882	6.55391	42.9537	0.000275969	7.61587e-08	0	-0.1897	0.3103	0.6897	10.1936	1.46091	0.159939	1.24353	0.00411117	1.05772	5.7589	4.31752
Western China	540000	2014	Tibet	0.743772	0.553198	1	0.436989	0.190959	0.183478	0.0336641	7.42192	55.0849	0.000294692	8.68435e-08	0	-0.1793	0.3207	0.6793	10.304	1.46165	0.142401	1.28744	0.00372835	1.13784	5.78383	5.00256
Western China	540000	2015	Tibet	0.650212	0.422776	1	0.411989	0.169735	0.194809	0.0379507	8.31018	69.0591	0.000352491	1.2425e-07	0	-0.1667	0.3333	0.6667	10.3895	1.46779	0.0403594	1.34594	0.00391615	1.24226	5.79909	5.54572
Western China	540000	2016	Tibet	0.863534	0.745691	1	0.377243	0.142312	0.282293	0.0796893	9.10073	82.8233	0.00036633	1.34198e-07	0	-0.155	0.345	0.655	10.4869	1.4131	0.0339765	1.37916	0.00302901	1.36066	5.82895	6.32338
Western China	540000	2017	Tibet	0.730308	0.53335	1	0.372995	0.139125	0.291322	0.0848685	7.4995	56.2425	0.000490882	2.40966e-07	0	-0.1422	0.3578	0.6422	10.6068	1.31325	0.0316445	1.28303	0.00504774	1.46449	5.85507	6.66712
Western China	540000	2018	Tibet	0.735093	0.540362	1	0.365275	0.133426	0.306882	0.0941764	7.98975	63.8361	0.00051449	2.647e-07	0	-0.1312	0.3688	0.6312	10.7249	1.14425	0.0283562	1.33368	0.00412041	1.2759	5.8693	6.12501
Western China	540000	2019	Tibet	0.703927	0.495513	1	0.356526	0.127111	0.299241	0.0895449	8.25244	68.1027	0.00051449	2.647e-07	0	-0.1191	0.3809	0.6191	10.7976	1.45371	0.0251732	1.28856	0.00332762	1.16362	5.88888	5.69503
Western China	540000	2020	Tibet	0.720388	0.518958	1	0.357513	0.127816	0.296153	0.0877069	9.20493	84.7307	0.00051449	2.647e-07	1	-0.1162	0.3838	0.6162	10.8656	1.19491	0.0102123	1.16197	0.00230549	0.838834	5.8999	5.45265
Western China	610000	2010	Shaanxi	0.341988	0.116956	0	0.412866	0.170458	0.194579	0.0378608	2.32558	5.40833	0.00695335	4.83491e-05	0	-0.1866	0.3134	0.6866	10.1807	0.677353	0.0782672	0.219176	0.0113799	0.808889	8.2255	2.69057
Western China	610000	2011	Shaanxi	0.364262	0.132687	0	0.400096	0.160077	0.213778	0.045701	2.61419	6.834	0.00667153	4.45093e-05	0	-0.1634	0.3366	0.6634	10.3909	0.628037	0.0727119	0.234234	0.00989829	0.77462	8.2335	2.55377
Western China	610000	2012	Shaanxi	0.377796	0.142729	0	0.386896	0.149689	0.225378	0.0507951	2.90503	8.4392	0.00730807	5.34078e-05	0	-0.1475	0.3525	0.6475	10.5383	0.620477	0.0663133	0.229962	0.0105121	0.851659	8.23933	2.58254
Western China	610000	2013	Shaanxi	0.399981	0.159985	0	0.378469	0.143239	0.264628	0.0700282	3.10078	9.61486	0.00755588	5.70913e-05	0	-0.1312	0.3688	0.6312	10.653	0.629235	0.077358	0.226162	0.0103736	0.935792	8.24381	2.62786
Western China	610000	2014	Shaanxi	0.398086	0.158472	0	0.378391	0.14318	0.254974	0.0650118	3.21023	10.3056	0.00782313	6.12014e-05	0	-0.1236	0.3764	0.6236	10.74	0.683679	0.0961036	0.223998	0.0113211	0.987899	8.24984	2.6978
Western China	610000	2015	Shaanxi	0.315594	0.0995996	0	0.381111	0.145245	0.250654	0.0628273	3.32163	11.0332	0.0112342	0.000126207	1	-0.1187	0.3813	0.6187	10.7643	0.808412	0.103282	0.242819	0.0130894	1.03818	8.25479	3.02679
Western China	610000	2016	Shaanxi	0.32888	0.108162	0	0.381336	0.145417	0.244876	0.0599642	2.69802	7.27934	0.011346	0.000128731	1	-0.1119	0.3881	0.6119	10.8214	0.865584	0.100289	0.226261	0.0141273	1.09343	8.26204	3.10711
Western China	610000	2017	Shaanxi	0.304916	0.092974	0	0.381336	0.145417	0.247182	0.0610989	2.78573	7.76027	0.0127357	0.000162197	1	-0.1037	0.3963	0.6037	10.9359	0.852208	0.125209	0.220705	0.0164157	1.10925	8.26976	3.00199
Western China	610000	2018	Shaanxi	0.40875	0.167076	0	0.380682	0.144919	0.229011	0.0524461	2.87536	8.2677	0.0130807	0.000171104	1	-0.0957	0.4043	0.5957	11.038	0.859607	0.140857	0.216973	0.016449	0.994883	8.27665	2.96891
Western China	610000	2019	Shaanxi	0.399918	0.159935	0	0.379849	0.144285	0.210763	0.0444211	2.90347	8.43016	0.0118124	0.000139534	1	-0.0899	0.4101	0.5899	11.1072	0.986707	0.131071	0.221706	0.0124823	0.923475	8.27995	3.05793
Western China	610000	2020	Shaanxi	0.427511	0.182766	0	0.300238	0.0901426	0.204334	0.0417526	3.54828	12.5903	0.00755588	5.70913e-05	1	-0.0844	0.4156	0.5844	11.1018	1.10466	0.135616	0.226505	0.00488896	0.909765	8.28223	3.40717
Western China	620000	2010	Gansu	0.485964	0.236161	0	0.616101	0.37958	0.360086	0.129662	2.29763	5.27909	0.00314305	9.87874e-06	0	-0.1554	0.3446	0.6554	9.64349	0.774067	0.121379	0.356387	0.00741533	0.800857	7.84776	2.97265
Western China	620000	2011	Gansu	0.501501	0.251503	0	0.612601	0.375279	0.360404	0.129891	2.52905	6.39609	0.00316729	1.00317e-05	0	-0.1496	0.3504	0.6496	9.84167	0.825875	0.10072	0.356794	0.00738036	0.823308	7.84463	2.94734
Western China	620000	2012	Gansu	0.516316	0.266582	1	0.604503	0.365423	0.36684	0.134572	2.77627	7.70767	0.0028477	8.10938e-06	0	-0.1358	0.3642	0.6358	9.95123	0.872896	0.0799989	0.364512	0.0078609	0.953997	7.84385	3.21267
Western China	620000	2013	Gansu	0.52994	0.280836	1	0.59261	0.351186	0.377712	0.142666	3.01852	9.11143	0.00319594	1.02141e-05	1	-0.1187	0.3813	0.6187	10.0568	0.910161	0.0670032	0.36483	0.00855552	1.08537	7.83874	3.47373
Western China	620000	2014	Gansu	0.537677	0.289096	1	0.580241	0.33668	0.373969	0.139853	3.25469	10.593	0.00342737	1.17469e-05	1	-0.1124	0.3876	0.6124	10.1347	1.02842	0.0472994	0.371736	0.00832582	1.20952	7.83637	3.84048
Western China	620000	2015	Gansu	0.434624	0.188898	0	0.570603	0.325588	0.384183	0.147597	3.49588	12.2212	0.00346044	1.19746e-05	1	-0.1076	0.3924	0.6076	10.1371	1.33939	0.0400288	0.435666	0.0100902	1.33518	7.8332	4.57991
Western China	620000	2016	Gansu	0.4431	0.196338	0	0.559597	0.313149	0.393423	0.154782	2.53711	6.43695	0.00348248	1.21276e-05	1	-0.1022	0.3978	0.6022	10.1857	1.47141	0.0411159	0.437482	0.0083269	1.39898	7.83201	4.84113
Western China	620000	2017	Gansu	0.4131	0.170652	0	0.548602	0.300964	0.377956	0.142851	2.75207	7.57388	0.00350672	1.22971e-05	1	-0.0989	0.4011	0.5989	10.2409	1.57638	0.0452369	0.442961	0.00781676	0.794329	7.83281	4.83654
Western China	620000	2018	Gansu	0.545558	0.297634	1	0.539	0.290521	0.350311	0.122718	2.91795	8.51443	0.00439497	1.93158e-05	1	-0.092	0.408	0.592	10.3352	1.62098	0.0518186	0.457458	0.00682355	0.719111	7.83003	4.69515
Western China	620000	2019	Gansu	0.538634	0.290126	1	0.53	0.2809	0.324985	0.105615	3.0772	9.46915	0.00435971	1.90071e-05	1	-0.0858	0.4142	0.5858	10.4041	1.67879	0.0425553	0.453253	0.00743749	1.00412	7.82764	4.63925
Western China	620000	2020	Gansu	0.586186	0.343614	1	0.448535	0.201184	0.301723	0.0910368	4.05102	16.4108	0.00346044	1.19746e-05	1	-0.0789	0.4211	0.5789	10.4911	1.7414	0.0437509	0.461743	0.0038966	0.439827	7.82485	4.80552
Western China	630000	2010	Qinghai	0.503724	0.253738	1	0.414009	0.171404	0.351823	0.123779	3.30776	10.9413	0.000708847	5.02464e-07	0	-0.346	0.154	0.846	9.92417	0.632368	0.0410116	0.550494	0.0054883	0.888717	6.33328	3.62032
Western China	630000	2011	Qinghai	0.512638	0.262798	1	0.39401	0.155244	0.371903	0.138312	3.53546	12.4995	0.000708847	5.02464e-07	0	-0.3138	0.1862	0.8138	10.0949	0.553929	0.029456	0.579171	0.00388643	1.04756	6.34212	3.69042
Western China	630000	2012	Qinghai	0.509076	0.259158	1	0.370195	0.137045	0.361789	0.130892	3.77956	14.2851	0.000708847	5.02464e-07	0	-0.2876	0.2124	0.7876	10.1956	0.571518	0.0270906	0.612107	0.00619473	1.23219	6.34739	4.13489
Western China	630000	2013	Qinghai	0.492195	0.242256	0	0.371089	0.137707	0.388424	0.150873	3.52127	12.3993	0.000775301	6.01092e-07	0	-0.2557	0.2443	0.7557	10.3013	0.572236	0.0250015	0.578706	0.00683197	1.37809	6.34739	4.37791
Western China	630000	2014	Qinghai	0.498709	0.248711	0	0.366215	0.134113	0.369871	0.136804	3.79432	14.3969	0.000880521	7.75316e-07	0	-0.2426	0.2574	0.7426	10.368	0.691139	0.0165288	0.584995	0.00771098	1.54854	6.35611	4.70937
Western China	630000	2015	Qinghai	0.386479	0.149366	0	0.358078	0.12822	0.365927	0.133903	3.94361	15.5521	0.000952513	9.07281e-07	0	-0.2321	0.2679	0.7321	10.4435	0.828959	0.0152342	0.626863	0.00740516	1.59653	6.35784	5.07246
Western China	630000	2016	Qinghai	0.471254	0.222081	0	0.355125	0.126114	0.357558	0.127848	3.98194	15.8558	0.000952513	9.07281e-07	0	-0.2198	0.2802	0.7198	10.5509	0.88107	0.0133638	0.592733	0.00714848	1.56233	6.36647	4.93755
Western China	630000	2017	Qinghai	0.449394	0.201955	0	0.351072	0.123252	0.36245	0.13137	4.02779	16.2231	0.000952513	9.07281e-07	0	-0.2101	0.2899	0.7101	10.6302	1.05299	0.0116068	0.583062	0.00780168	1.57541	6.37332	4.88786
Western China	630000	2018	Qinghai	0.519541	0.269923	1	0.334508	0.111895	0.33088	0.109482	4.28627	18.3721	0.000952513	9.07281e-07	0	-0.1957	0.3043	0.6957	10.7307	1.0826	0.0135068	0.574973	0.00776968	1.41323	6.37502	4.48948
Western China	630000	2019	Qinghai	0.511618	0.261753	1	0.3192	0.101889	0.321096	0.103103	4.59431	21.1077	0.000963589	9.28503e-07	0	-0.1847	0.3153	0.6847	10.7908	1.29709	0.0113717	0.628354	0.00556429	1.32044	6.38012	4.24548
Western China	630000	2020	Qinghai	0.55342	0.306273	1	0.25448	0.0647602	0.288071	0.0829851	6.45859	41.7134	0.000775301	6.01092e-07	0	-0.1732	0.3268	0.6732	10.836	1.33625	0.00716445	0.643011	0.00563809	0.785485	6.38351	4.27969
Western China	640000	2010	Ningxia	0.578246	0.334368	1	0.511111	0.261235	0.308038	0.0948872	4.17117	17.3986	0.0308735	0.000953173	0	-0.2593	0.2407	0.7593	10.126	0.848462	0.102866	0.329967	0.0107079	0.918852	6.45047	3.16367
Western China	640000	2011	Ningxia	0.602768	0.363329	1	0.472046	0.222828	0.324427	0.105253	4.6931	22.0252	0.0310693	0.0009653	0	-0.2283	0.2717	0.7283	10.321	0.816096	0.0863258	0.335794	0.0111487	0.851403	6.47389	3.01659
Western China	640000	2012	Ningxia	0.630084	0.397005	1	0.452035	0.204336	0.339863	0.115507	5.06289	25.6329	0.0316717	0.0010031	0	-0.2088	0.2912	0.7088	10.408	0.84746	0.0720426	0.369182	0.0111181	0.983998	6.49072	3.20741
Western China	640000	2013	Ningxia	0.661711	0.437862	1	0.426957	0.182292	0.363498	0.13213	5.44453	29.643	0.0317169	0.00100596	0	-0.1862	0.3138	0.6862	10.4849	0.851505	0.0627387	0.357888	0.0115883	1.13895	6.50129	3.34176
Western China	640000	2014	Ningxia	0.689768	0.47578	1	0.390988	0.152872	0.355139	0.126124	6.04476	36.5391	0.0317922	0.00101074	0	-0.1791	0.3209	0.6791	10.5349	0.890124	0.0895292	0.363523	0.0116548	1.28291	6.51915	3.5521
Western China	640000	2015	Ningxia	0.55902	0.312503	1	0.365889	0.133875	0.329345	0.108468	6.62359	43.8719	0.0319127	0.00101842	0	-0.1692	0.3308	0.6692	10.5663	0.93825	0.0725035	0.390996	0.0151516	1.35902	6.52796	3.84701
Western China	640000	2016	Ningxia	0.526306	0.276998	1	0.342857	0.117551	0.320502	0.102722	4.93656	24.3697	0.0319127	0.00101842	0	-0.1593	0.3407	0.6593	10.6317	0.966482	0.0646151	0.39593	0.0145551	1.36415	6.54391	3.99419
Western China	640000	2017	Ningxia	0.568728	0.323452	1	0.309012	0.0954882	0.341098	0.116348	5.69501	32.4332	0.0325151	0.00105723	0	-0.1492	0.3508	0.6492	10.7617	1.02012	0.0850209	0.398653	0.0186119	1.16501	6.5582	3.80622
Western China	640000	2018	Ningxia	0.605271	0.366353	1	0.284928	0.0811837	0.320087	0.102456	6.32635	40.0227	0.0325602	0.00106017	0	-0.139	0.361	0.639	10.8444	1.07563	0.0718184	0.382994	0.0239736	1.06216	6.56526	3.65674
Western China	640000	2019	Ningxia	0.589866	0.347942	1	0.26414	0.0697699	0.292289	0.0854331	6.97737	48.6837	0.0143373	0.00020556	0	-0.1333	0.3667	0.6333	10.9007	1.18875	0.0771899	0.3837	0.0217341	0.994633	6.57508	3.70497
Western China	640000	2020	Ningxia	0.650803	0.423545	1	0.241279	0.0582156	0.297048	0.0882376	9.26181	85.7811	0.0317169	0.00100596	1	-0.1158	0.3842	0.6158	10.9065	1.22662	0.0516927	0.377589	0.00648006	0.534855	6.57925	3.82127
Western China	650000	2010	Xinjiang	0.537138	0.288517	1	0.48972	0.239825	0.458178	0.209927	2.76698	7.65619	0.000761607	5.80046e-07	0	-0.163	0.337	0.663	10.1146	0.681554	0.265987	0.312445	0.0118841	0.63864	7.68937	2.58272
Western China	650000	2011	Xinjiang	0.558613	0.312049	1	0.486615	0.236795	0.48776	0.23791	2.98963	8.93791	0.00085891	7.37727e-07	0	-0.1484	0.3516	0.6484	10.3008	0.695967	0.292363	0.345609	0.0115693	0.709146	7.70751	2.55009
Western China	650000	2012	Xinjiang	0.570961	0.325997	1	0.487271	0.237433	0.490018	0.240117	3.24296	10.5168	0.000936393	8.76831e-07	0	-0.1322	0.3678	0.6322	10.4156	0.776428	0.282718	0.362419	0.0121357	0.830945	7.72002	2.73144
Western China	650000	2013	Xinjiang	0.58649	0.343971	1	0.461746	0.213209	0.477121	0.227644	3.72269	13.8584	0.000973031	9.4679e-07	1	-0.1158	0.3842	0.6158	10.5274	0.83006	0.275849	0.363238	0.0129926	0.921324	7.73412	2.85124
Western China	650000	2014	Xinjiang	0.603581	0.36431	1	0.453834	0.205965	0.467039	0.218126	4.07901	16.6383	0.00101628	1.03282e-06	1	-0.109	0.391	0.609	10.6117	0.958708	0.257484	0.357772	0.0121587	1.01978	7.75148	2.88486
Western China	650000	2015	Xinjiang	0.469096	0.220051	0	0.440828	0.194329	0.446535	0.199393	4.37068	19.1028	0.0017028	2.89954e-06	1	-0.1054	0.3946	0.6054	10.5956	1.1593	0.180842	0.408038	0.0109439	1.16183	7.77695	3.24114
Western China	650000	2016	Xinjiang	0.570948	0.325982	1	0.43475	0.189008	0.436985	0.190956	4.44726	19.7781	0.00182293	3.32308e-06	1	-0.1005	0.3995	0.6005	10.6087	1.19378	0.17112	0.428848	0.0108693	1.06819	7.79482	3.45769
Western China	650000	2017	Xinjiang	0.571804	0.326959	1	0.408832	0.167144	0.443898	0.197046	4.83127	23.3412	0.00185837	3.45354e-06	1	-0.0954	0.4046	0.5954	10.7383	1.15432	0.189075	0.426139	0.00923178	1.08326	7.81601	3.41655
Western China	650000	2018	Xinjiang	0.627551	0.39382	1	0.405424	0.164369	0.39268	0.154197	5.06243	25.6282	0.00180191	3.24688e-06	1	-0.0887	0.4113	0.5887	10.858	1.13428	0.188137	0.410887	0.00842901	0.176431	7.83201	3.13946
Western China	650000	2019	Xinjiang	0.61772	0.381578	1	0.364229	0.132663	0.378455	0.143228	5.70155	32.5077	0.00137005	1.87704e-06	1	-0.0827	0.4173	0.5827	10.9019	1.46384	0.18928	0.390928	0.00767756	0.889095	7.84737	3.18105
Western China	650000	2020	Xinjiang	0.561468	0.315246	1	0.339233	0.115079	0.386547	0.149419	3.90583	15.2555	0.00137005	1.87704e-06	1	-0.085	0.415	0.585	10.8892	1.49055	0.136017	0.401024	0.0073069	0.248104	7.85748	3.42028

## Sheet: Meaning of all variables
Region
ID
Year
Province
X0	Total Factor Mobility
X1	Labour factor mobility	Employment in primary industry/total employment
X2	Capital Factor Mobility	Balance of Agricultural Loans / Balance of All Loans
X3	Technology Factor Mobility	Total power of agricultural machinery/number of people in primary industry
X4	Land factor mobility	Total area of built-up area/total area
Y1	Level of urban-rural coexistence
C1	Level of economic development	LN Gross domestic product per capita
C2	Industrial Structure	Added value of secondary and tertiary industries/GDP
C3	Level of opening to the outside world	Total amount of import and export/GDP
C4	Government Intervention	Government financial expenditure/GDP
C5	Scientific and technological development	Science and technology expenditure/fiscal expenditure
C6	Physical Capital Investment	Total investment in fixed assets/GDP
C7	Population Size	LN Total population at the end of year
C8	Financial Development	（Deposit balance + loan balance）/GDP
