# Supplementary material for: The impact of total factor mobility on rural-urban symbiosis: Evidence from 27 Chinese provinces
Source: PLoS One. 2023 Dec 14;18(12):e0294788. doi: 10.1371/journal.pone.0294788 (PMC10721176; doi:10.1371/journal.pone.0294788)
Supplement: S1 File — (ZIP) [file pone.0294788.s001.zip › S1 File/Data of urban and rural symbiosis.xlsx]

## Sheet: weights
Road	0.1469
Broadband	0.0118
Public Expenditure Ratio	0.0183
Ratio of urban and rural population	0.096
Fiscal Income Ratio	0.0185
Resident Income Ratio	0.1255
GDP Ratio	0.0658
Employment Ratio	0.0316
Medical care ratio	0.0117
Social Security Ratio	0.0484
Education	0.0642
Books	0.023
Cultural Consumption	0.0118
Greenland Ratio	0.0123
Water consumption	0.105
Carbon Emission Ratio	0.2092

## Sheet: quality parameter
	2010		2011		2012		2013		2014		2015		2016		2017		2018		2019		2020
	city	Township	city	Township	city	Township	city	Township	city	Township	city	Township	city	Township	city	Township	city	Township	city	Township	city	Township
Hebei	6140.92	1811.88	7065.72	1924.89	7578.79	2103.4	7928.47	2313.34	8255.54	2453.62	8412.06	2587.04	8879.75	2737.88	9377.66	2817.1	9859.54	3019.82	9934.85	3254.16	10913.5	3465.8
Shanxi	5537.1	1056.7	6460.14	1190.34	6913.12	1316.51	7187.31	1555.68	7359.76	1681.41	7490.75	1768.46	7672.73	1862.41	8597.76	1942.81	9131.52	2088.79	9354.17	2282.44	9770.12	2501.35
Inner Mongolia	7509.25	1393.55	8901.18	1820.18	9747.22	2050.43	10362.7	2337.57	10950.1	2520.69	11171.6	2637.52	11468.2	2780.65	10825.6	2932.33	11528.9	3180.68	11694.5	3463.16	10469.5	3987.34
Liaoning	6720.9	1511.16	7787.31	2093.69	8581.17	2374.47	9443.8	2573.23	10051.3	2705.48	10257.1	2866.96	9106.27	2877.99	9699.61	2869.18	10371.1	3071	10571.6	3324.59	12187.3	3690.6
Jilin	5577.1	1435.81	6630.89	1785.63	7469.48	2000.41	7995.46	2210.55	8531.98	2359.3	8786.82	2478.56	9324.08	2545.25	9759.75	2446.33	9962.58	2599.86	8731.98	2840.66	9029.61	3334.65
Heilongjiang	4840.83	1416.67	5599.31	1857.13	6058.4	2162.07	6508.81	2430.2	6864.08	2639.52	7063.01	2747.78	7357.94	2853.11	7611.54	3127.11	7928.33	3311.26	7286.5	3591.48	6244.41	4326.38
Jiangsu	8995.35	2003.04	10307.9	2516	11242.2	2788.95	12381.9	3035.3	13028.9	3240.7	13852.2	3529.62	14965.5	3749.56	16277.2	3977.33	17391	4254.88	18554.8	4559.52	22104.7	4880.09
Zhejiang	9142.91	2033.86	10398.6	2503.38	11191.4	2726.01	12379.1	3155.6	12784.7	3405.81	13591	3669.04	14627.2	3954.65	15738.3	4221.29	16829.8	4557.25	18123.4	4961.75	27762	5235.63
Anhui	5086.76	1589.26	6013.28	1673.08	6629.26	1833.41	7389.47	2094.73	7659.35	2252.79	8041.58	2397	8667.33	2545.93	9341.08	2701.89	10109.2	2903.36	11667	3169.13	12921.5	3391.51
Fujian	7220.09	1606.79	8317.86	2038.87	9152.88	2281.46	9922.45	2559.72	10410.2	2774.9	11141.9	2984.78	12035.4	3273.31	13145.7	3404.78	14256.3	3700.66	16148.8	4047.89	16370	4290.09
Jiangxi	4985.75	1479.51	5810.58	1595.68	6335.33	1766.53	7181.69	1974.66	7468.5	2138.56	7893.48	2311.99	8488.26	2491.11	9079.91	2634.82	9781.64	2820.97	10637.2	3086.04	12209.9	3347.92
Shandong	8117.24	2040.19	9153.53	2281.77	9948.88	2481.9	10785.7	2729.55	11226.1	2912.15	11706.2	3103.55	12339	3250.33	13003.3	3402.06	13683.2	3582.26	13408.3	3811.94	14944	3970.3
Henan	6092.78	2069.8	6867.01	2024.7	7397.76	2185.48	8070.06	2416.68	8366.89	2572.41	8758.39	2704.48	9297.5	2834.9	10017.8	2985.19	10608	3174	11516.6	3411.91	11384.9	3587.47
Hubei	5624.67	1625.87	6516.9	1873.64	7219.22	2081.89	8125.88	2392.37	8563.1	2587.63	9152.53	2756.09	9870.34	2980.54	10634.9	3107.72	11579	3283.56	13038.6	3558.28	11524.1	3716.9
Hunan	5669.38	1746.3	6551.6	1826.4	7220.6	1992.26	8231.74	2225.32	8605.34	2393.85	9071.05	2564.89	9656.61	2758.04	10320.4	2820.28	10934.7	2977.71	11687.5	3278.57	11726.4	3608.42
Guangdong	8174.06	1724.86	9202.17	2204.87	9894.1	2394.98	10616.8	2500.97	11110.2	2670.58	11879.7	2852.49	12855.5	3076.28	13890.4	3267.28	14780	3507.11	15940.6	3832.22	22691.9	4081.54
Guangxi	5252.61	1560.49	5960.79	1547.3	6515.15	1666.27	7201.79	1944.12	7460.12	2091.58	7866.25	2247.32	8367.51	2428.85	8547.26	2588.16	9141.14	2785.83	9475.41	3068.5	8442.94	3307.46
Hainan	4372.34	1551.25	5177.92	1877.6	5821.54	2091.03	6524.73	2353.77	6843.24	2596.63	7170.45	2817.84	7628.79	3145.03	8300.01	3331.66	8903.6	3568.39	9657.62	3837.55	7369.26	4010
Sichuan	5411.01	1789.68	6280.12	1827.45	6935.22	2000.79	7738.75	2208.85	8004.13	2366.43	8360.69	2522.54	8923.43	2691.82	9659.97	2899.91	10581.1	3086.19	11413.2	3343.85	10722.9	3651.62
Guizhou	4185.2	1077.64	4969.14	1033.58	5655.43	1168.96	6534.73	1363.19	6831.13	1554.88	7295.51	1780.77	7820.84	1955.21	8560.24	2137.66	9359.9	2312.58	10040.2	2503.26	8865.25	2720.83
Yunnan	4771.46	1362.29	5478.04	1320.1	6029.97	1475.9	6760.62	1709.16	6983.29	1841.59	7347.75	1971.42	7809.67	2118.36	8388.44	2286.46	8753.57	2449.73	10566.5	2751.09	8983.15	3041.45
Tibet	6171.35	1239.53	7148.53	878.291	8138.7	993.676	9243.7	1115.39	9487.41	1235.12	10064.8	1374.83	10520.1	1545.32	11438.8	1720.79	12552.5	1877.37	14026.4	2082.94	12898.1	2339.76
Shannxi	5753.26	1183.65	6775.2	1328.32	7504.41	1496.25	8337	1730.33	8738.62	1877.37	8953.91	1998.31	9459.64	2139.32	10331.1	2291.83	11256.1	2478.38	11740.5	2708.8	12117.1	2999.09
Gansu	4319.28	1078.6	5045.63	991.792	5540.36	1115.72	6350.45	1302.74	6556.91	1412.8	6622.1	1532.42	6966.46	1623.18	7289.36	1662.13	7838.67	1798.65	8242.02	1971.84	8795.98	2194.67
Qinghai	4980.02	886.931	5823.83	963.566	6436.41	1110.71	7330.63	1324.1	7627.17	1461.93	8080.78	1532.81	8511.95	1660.81	8716.67	1815.73	9269.3	2017.52	9550.6	2250.95	9818	2553.22
Ningxia	5328.52	988.116	6259.02	1114.68	6872.68	1247.59	7549.39	1484.3	7721.32	1590.74	8041.43	1740.5	8593.76	1850.58	9138.05	2002.74	9690.75	2201.86	9918.35	2362.28	11578.9	2703.82
Xinjiang	4924.86	1362.78	5863.29	1428.45	6580.41	1643.78	7616.94	1904.54	7935.27	2069.43	8114.44	2170.78	8362.35	2319.62	9217.79	2381.59	9849.91	2595.7	10579	2803.05	8596.04	3127.24

## Sheet: linear relationship
	City to Township	Township to City	R-squared	Adjusted R-squared	F	P
Hebei	C1=2.578*X1+1901.138	X1=0.377*C1-645.75	0.972	0.969	317.223	0
Shanxi	C2=2.82*X2+2836.149	X2=0.336*C2-863.921	0.949	0.943	165.892	0
Inner Mongolia	C3=1.831*X3+5779.436	X3=0.487*C3-2526.421	0.891	0.879	73.86	0
Liaoning	C4=2.401*X4+2985.99	X4=0.387*C4-959.529	0.928	0.92	116.679	0
Jilin	C5=2.555*X5+2411.789	X5=0.339*C5-500.91	0.866	0.851	58.269	0
Heilongjiang	C6=1.098*X6+3792.941	X6=0.755*C6-2389.823	0.829	0.81	43.584	0
Jiangsu	C7=4.307*X7-625.859	X7=0.224*C7+261.337	0.983	0.965	251.438	0
Zhejiang	C8=3.926*X8+60.594	X8=0.223*C8+448.599	0.874	0.86	62.575	0
Anhui	C9=3.935*X9-994.976	X9=0.248*C9+301.867	0.977	0.975	388.023	0
Fujian	C10=3.591*X10+887.659	X10=0.274*C10-189.03	0.991	0.982	492.733	0
Jiangxi	C11=3.52*X11-37.053	X11=0.281*C11+39.067	0.993	0.986	722.941	0
Shandong	C12=3.27*X12+1686.896	X12=0.299*C12-443.419	0.989	0.977	434.1	0
Henan	C13=3.345*X13-170.101	X13=0.29*C13+129.259	0.971	0.967	297.855	0
Hubei	C14=3.31*X14+243.787	X14=0.288*C14+55.737	0.954	0.949	185.585	0
Hunan	C15=3.346*X15+485.784	X15=0.287*C15-35.057	0.959	0.955	212.32	0
Guangdong	C16=5.251*X16-2507.712	X16=0.164*C16+814.976	0.862	0.846	56.136	0
Guangxi	C17=2.104*X17+2867.263	X17=0.414*C17-889.279	0.87	0.856	60.493	0
Hainan	C18=1.843*X18+1900.566	X18=0.484*C18-610.322	0.891	0.879	73.651	0
Sichuan	C19=3.012*X19+775.011	X19=0.31*C19-73.008	0.935	0.928	129.591	0
Guizhou	C20=2.987*X20+1958.59	X20=0.301*C20-410.814	0.899	0.888	80.619	0
Yunnan	C21=2.791*X21+1777.468	X21=0.312*C21-292.08	0.871	0.856	60.617	0
Tibet	C22=4.574*X22+3424.087	X22=0.187*C22-428.96	0.857	0.841	54.062	0
Shannxi	C23=3.545*X23+2014.479	X23=0.276*C23-515.099	0.979	0.977	429.162	0
Gansu	C24=3.431*X24+1483.514	X24=0.273*C24-310.616	0.938	0.931	135.096	0
Qinghai	C25=2.843*X25+3287.549	X25=0.324*C25-937.092	0.921	0.912	104.133	0
Ningxia	C26=3.303*X26+2453.991	X26=0.298*C26-705.84	0.985	0.983	594.912	0
Xinjiang	C27=2.822*X27+1898.291	X27=0.317*C27-375.806	0.895	0.884	79.997	0

## Sheet: degree of symbiosis
degree of symbiosis	2010		2011		2012		2013		2014		2015		2016		2017		2018		2019		2020
	City to Township	Township to City	City to Township	Township to City	City to Township	Township to City	City to Township	Township to City	City to Township	Township to City	City to Township	Township to City	City to Township	Township to City	City to Township	Township to City	City to Township	Township to City	City to Township	Township to City	City to Township	Township to City
Hebei	0.7107	1.3868	0.723	1.32	0.7404	1.292	0.7583	1.2756	0.7689	1.2618	0.7782	1.2556	0.7878	1.239	0.7925	1.2235	0.8037	1.2103	0.8153	1.2083	0.8246	1.1862
Shanxi	0.5124	1.8669	0.542	1.6611	0.5669	1.5922	0.6073	1.557	0.6257	1.5369	0.6375	1.5226	0.6493	1.504	0.6589	1.4266	0.675	1.3919	0.6941	1.3791	0.7132	1.3572
Inner Mongolia	0.3063	3.2346	0.3657	2.397	0.3938	2.1378	0.4255	2.0025	0.44401	1.9003	0.4552	1.8669	0.4684	1.826	0.4816	1.9201	0.5019	1.8181	0.5232	1.7973	0.5582	1.9822
Liaoning	0.5486	1.5846	0.6273	1.4671	0.6563	1.4063	0.6742	1.356	0.6851	1.3275	0.6974	1.3187	0.6983	1.3741	0.6976	1.3434	0.7118	1.3142	0.7278	1.3064	0.748	1.2554
Jilin	0.6033	1.3604	0.6542	1.2867	0.6794	1.2466	0.7008	1.2267	0.7142	1.2095	0.7242	1.2022	0.7295	1.1883	0.7216	1.1784	0.7336	1.1741	0.7506	1.2037	0.7794	1.1956
Heilongjiang	0.2908	2.8892	0.3496	2.3005	0.3849	2.0941	0.413	1.9467	0.4331	1.8558	0.443	1.8121	0.4523	1.755	0.4751	1.7119	0.4894	1.6646	0.5097	1.7681	0.556	2.028
Jiangsu	1.0782	0.8852	1.0613	0.8983	1.0549	0.9059	1.0503	0.9139	1.0469	0.9178	1.0429	0.9223	1.0403	0.9277	1.0379	0.9331	1.0354	0.9371	1.0329	0.9408	1.0307	0.9499
Zhejiang	0.9925	0.8197	0.9939	0.8379	0.9944	0.8476	0.9951	0.8602	0.9955	0.864	0.9958	0.8712	0.9961	0.8791	0.9964	0.8867	0.9966	0.8932	0.9969	0.9	0.9971	0.9324
Anhui	1.1892	0.8069	1.178	0.8316	1.1599	0.8449	1.1373	0.8586	1.1264	0.8629	1.1179	0.8685	1.11027	0.8768	1.1032	0.8847	1.0954	0.8925	1.0867	0.9055	1.0806	0.9139
Fujian	0.8667	1.1056	0.8918	1.0904	0.9022	1.0815	0.9119	1.0747	0.9182	1.071	0.9235	1.066	0.9298	1.0608	0.9323	1.0554	0.9374	1.0509	0.9424	1.0446	0.9455	1.044
Jiangxi	1.0072	0.9729	1.0066	0.9766	1.006	0.9785	1.0053	0.981	1.0049	0.9817	1.0046	0.9827	1.0042	0.9839	1.004	0.985	1.0037	0.986	1.0034	0.9871	1.0032	0.9887
Shandong	0.7982	1.2235	0.8156	1.1933	0.8279	1.1752	0.841	1.1594	0.8495	1.1522	0.8575	1.1451	0.863	1.1366	0.8683	1.1287	0.8741	1.1215	0.8808	1.1244	0.885	1.1102
Henan	1.0252	0.9318	1.0257	0.939	1.0238	0.9432	1.0215	0.9477	1.0202	0.9494	1.0192	0.9516	1.0183	0.9543	1.0173	0.9574	1.0163	0.9597	1.0151	0.9627	1.0144	0.9623
Hubei	0.9567	0.9667	0.9622	0.9712	0.9658	0.9739	0.9701	0.9767	0.9723	0.9779	0.974	0.9793	0.9759	0.9808	0.9769	0.9821	0.9781	0.9836	0.9797	0.9854	0.9806	0.9835
Hunan	0.9232	1.022	0.9264	1.019	0.9321	1.0172	0.9388	1.0151	0.9428	1.0144	0.9464	1.0136	0.95	1.0128	0.951	1.012	0.9535	1.0113	0.9576	1.0106	0.9613	1.0105
Guangdong	1.3829	0.6219	1.2765	0.6493	1.2491	0.6657	1.236	0.6812	1.2177	0.691	1.2011	0.7051	1.1838	0.7212	1.1712	0.7365	1.1576	0.7484	1.1424	0.7623	1.1325	0.8204
Guangxi	0.5338	1.6919	0.5317	1.5634	0.5501	1.4918	0.5879	1.425	0.6055	1.4045	0.6225	1.3756	0.6406	1.3454	0.6551	1.3357	0.6715	1.3072	0.6925	1.2931	0.7082	1.3412
Hainan	0.6007	1.4053	0.6455	1.3219	0.6697	1.2765	0.6954	1.2396	0.7157	1.2256	0.7321	1.2134	0.7531	1.198	0.7636	1.1791	0.7758	1.165	0.7882	1.1502	0.7954	1.2064
Sichuan	0.8743	1.0455	0.8766	1.0389	0.8861	1.0352	0.8957	1.0314	0.9019	1.0303	0.9074	1.029	0.9127	1.0271	0.9185	1.025	0.9234	1.0228	0.9285	1.0211	0.9342	1.0225
Guizhou	0.6217	1.4839	0.6118	1.3786	0.6406	1.3181	0.6752	1.264	0.7034	1.2497	0.7309	1.2301	0.7489	1.2114	0.7653	1.1897	0.7791	1.1708	0.7924	1.1573	0.8058	1.182
Yunnan	0.6814	1.2441	0.6746	1.2061	0.6986	1.1838	0.7285	1.1607	0.743	1.1548	0.7558	1.146	0.7688	1.1362	0.7821	1.12562	0.7937	1.1198	0.812	1.0972	0.8269	1.1163
Tibet	0.6235	1.5916	0.5398	1.4725	0.5703	1.3925	0.5984	1.3301	0.6226	1.3189	0.6474	1.2952	0.6736	1.2788	0.6968	1.2508	0.7149	1.2236	0.7356	1.1955	0.7576	1.2163
Shannxi	0.6756	1.4801	0.7004	1.3802	0.7247	1.3311	0.7528	1.2884	0.7676	1.2716	0.7786	1.2633	0.7901	1.2458	0.8013	1.2205	0.8135	1.1987	0.8266	1.189	0.8407	1.1821
Gansu	0.7138	1.3576	0.6964	1.2912	0.7207	1.2584	0.7508	1.2183	0.7657	1.2099	0.7799	1.2075	0.7896	1.1952	0.7936	1.185	0.8062	1.1698	0.8202	1.1602	0.8354	1.1486
Qinghai	0.4341	2.3853	0.4545	1.9866	0.4899	1.8161	0.5338	1.6516	0.5584	1.6108	0.57	1.5574	0.5895	1.5147	0.6109	1.4966	0.6357	1.4535	0.6606	1.4344	0.6883	1.4176
Ningxia	0.5708	1.8002	0.6001	1.6088	0.6268	1.5259	0.6664	1.4572	0.6816	1.4425	0.7008	1.4175	0.7135	1.3805	0.7294	1.35	0.7477	1.3235	0.7607	1.3137	0.7844	1.2572
Xinjiang	0.6695	1.317	0.6798	1.2534	0.7096	1.2197	0.739	1.1843	0.7547	1.1757	0.7634	1.1711	0.7752	1.1652	0.7797	1.1476	0.7942	1.1368	0.8065	1.1262	0.823	1.16
symbiotic coefficient	2010		2011		2012		2013		2014		2015		2016		2017		2018		2019		2020
	City to Township	Township to City	City to Township	Township to City	City to Township	Township to City	City to Township	Township to City	City to Township	Township to City	City to Township	Township to City	City to Township	Township to City	City to Township	Township to City	City to Township	Township to City	City to Township	Township to City	City to Township	Township to City
Hebei	0.3388	0.6612	0.3539	0.6461	0.3643	0.6357	0.3728	0.6272	0.3786	0.6214	0.3826	0.6174	0.3887	0.6113	0.3931	0.6069	0.3991	0.6009	0.4029	0.5971	0.4101	0.5899
Shanxi	0.2154	0.7846	0.246	0.754	0.2626	0.7374	0.2806	0.7194	0.2893	0.7107	0.2951	0.7049	0.3015	0.6985	0.3159	0.6841	0.3266	0.6734	0.3348	0.6652	0.3445	0.6555
Inner Mongolia	0.0865	0.9135	0.1324	0.8676	0.1556	0.8444	0.1752	0.8248	0.1894	0.8106	0.196	0.804	0.2041	0.7959	0.2005	0.7995	0.2163	0.7837	0.2255	0.7745	0.2198	0.7802
Liaoning	0.2572	0.7428	0.2995	0.7005	0.3182	0.6818	0.3321	0.6679	0.3404	0.6596	0.3459	0.6541	0.337	0.663	0.3418	0.6582	0.3513	0.6487	0.3578	0.6422	0.3734	0.6266
Jilin	0.3072	0.6928	0.3371	0.6629	0.3528	0.6472	0.3636	0.6364	0.3713	0.6287	0.3759	0.6241	0.3804	0.6196	0.3798	0.6202	0.3845	0.6155	0.3841	0.6159	0.3946	0.6054
Heilongjiang	0.0914	0.9086	0.1319	0.8681	0.1553	0.8447	0.175	0.825	0.1892	0.8108	0.1964	0.8036	0.2049	0.7951	0.2172	0.7828	0.2272	0.7728	0.2237	0.7763	0.2152	0.7848
Jiangsu	0.5491	0.4509	0.5416	0.4584	0.538	0.462	0.5347	0.4653	0.5329	0.4671	0.5307	0.4693	0.5286	0.4714	0.5266	0.4734	0.5249	0.4751	0.5233	0.4767	0.5204	0.4796
Zhejiang	0.5477	0.4523	0.5426	0.4574	0.5398	0.4602	0.5364	0.4636	0.5354	0.4646	0.5334	0.4666	0.5312	0.4688	0.5291	0.4709	0.5274	0.4726	0.5255	0.4745	0.5168	0.4832
Anhui	0.5958	0.4042	0.5862	0.4138	0.5786	0.4214	0.5698	0.4302	0.5662	0.4338	0.5628	0.4372	0.5587	0.4413	0.555	0.445	0.551	0.449	0.5455	0.4545	0.5418	0.4582
Fujian	0.4394	0.5606	0.4499	0.5501	0.4548	0.5452	0.459	0.541	0.4616	0.5384	0.4642	0.5358	0.4671	0.5329	0.469	0.531	0.4715	0.5285	0.4743	0.5257	0.4753	0.5247
Jiangxi	0.5087	0.4913	0.5076	0.4924	0.5069	0.4931	0.5061	0.4939	0.5058	0.4942	0.5055	0.4945	0.5051	0.4949	0.5048	0.4952	0.5044	0.4956	0.5041	0.4959	0.5037	0.4963
Shandong	0.3948	0.6052	0.406	0.594	0.4133	0.5867	0.4204	0.5796	0.4244	0.5756	0.4282	0.5718	0.4316	0.5684	0.4348	0.5652	0.438	0.562	0.4393	0.5607	0.4436	0.5564
Henan	0.5239	0.4761	0.5221	0.4779	0.5205	0.4795	0.5187	0.4813	0.518	0.482	0.5172	0.4828	0.5162	0.4838	0.5152	0.4848	0.5143	0.4857	0.5132	0.4868	0.5132	0.4868
Hubei	0.4974	0.5026	0.4977	0.5023	0.4979	0.5021	0.4983	0.5017	0.4986	0.5014	0.4986	0.5014	0.4987	0.5013	0.4987	0.5013	0.4986	0.5014	0.4985	0.5015	0.4993	0.5007
Hunan	0.4746	0.5254	0.4762	0.5238	0.4782	0.5218	0.4805	0.5195	0.4817	0.5183	0.4829	0.5171	0.484	0.516	0.4845	0.5155	0.4853	0.5147	0.4865	0.5135	0.4875	0.5125
Guangdong	0.6898	0.3102	0.6628	0.3372	0.6523	0.3477	0.6447	0.3553	0.638	0.362	0.6301	0.3699	0.6214	0.3786	0.6139	0.3861	0.6073	0.3927	0.5998	0.4002	0.5799	0.4201
Guangxi	0.2398	0.7602	0.2538	0.7462	0.2694	0.7306	0.2921	0.7079	0.3012	0.6988	0.3115	0.6885	0.3226	0.6774	0.3291	0.6709	0.3394	0.6606	0.3488	0.6512	0.3456	0.6544
Hainan	0.2995	0.7005	0.3281	0.6719	0.3441	0.6559	0.3594	0.6406	0.3687	0.6313	0.3763	0.6237	0.3856	0.6144	0.3931	0.6069	0.3997	0.6003	0.4066	0.5934	0.3973	0.6027
Sichuan	0.4554	0.5446	0.4576	0.5424	0.4612	0.5388	0.4648	0.5352	0.4667	0.5333	0.4686	0.5314	0.4705	0.5295	0.4726	0.5274	0.4745	0.5255	0.4763	0.5237	0.4774	0.5226
Guizhou	0.2953	0.7047	0.3074	0.6926	0.3271	0.6729	0.3482	0.6518	0.3601	0.6399	0.3727	0.6273	0.382	0.618	0.3915	0.6085	0.4	0.6	0.4064	0.5936	0.4054	0.5946
Yunnan	0.3539	0.6461	0.3587	0.6413	0.3711	0.6289	0.3856	0.6144	0.3915	0.6085	0.3974	0.6026	0.4036	0.5964	0.41	0.59	0.4148	0.5852	0.4253	0.5747	0.4255	0.5745
Tibet	0.2815	0.7185	0.2683	0.7317	0.2906	0.7094	0.3103	0.6897	0.3207	0.6793	0.3333	0.6667	0.345	0.655	0.3578	0.6422	0.3688	0.6312	0.3809	0.6191	0.3838	0.6162
Shannxi	0.3134	0.6866	0.3366	0.6634	0.3525	0.6475	0.3688	0.6312	0.3764	0.6236	0.3813	0.6187	0.3881	0.6119	0.3963	0.6037	0.4043	0.5957	0.4101	0.5899	0.4156	0.5844
Gansu	0.3446	0.6554	0.3504	0.6496	0.3642	0.6358	0.3813	0.6187	0.3876	0.6124	0.3924	0.6076	0.3978	0.6022	0.4011	0.5989	0.408	0.592	0.4142	0.5858	0.4211	0.5789
Qinghai	0.154	0.846	0.1862	0.8138	0.2124	0.7876	0.2443	0.7557	0.2574	0.7426	0.2679	0.7321	0.2802	0.7198	0.2899	0.7101	0.3043	0.6957	0.3153	0.6847	0.3268	0.6732
Ningxia	0.2407	0.7593	0.2717	0.7283	0.2912	0.7088	0.3138	0.6862	0.3209	0.6791	0.3308	0.6692	0.3407	0.6593	0.3508	0.6492	0.361	0.639	0.3667	0.6333	0.3842	0.6158
Xinjiang	0.337	0.663	0.3516	0.6484	0.3678	0.6322	0.3842	0.6158	0.391	0.609	0.3946	0.6054	0.3995	0.6005	0.4046	0.5954	0.4113	0.5887	0.4173	0.5827	0.415	0.585

## Sheet: symbiotic coefficients
	2010	2011	2012	2013	2014	2015	2016	2017	2018	2019	2020
Hebei	0.3388	0.3539	0.3643	0.3728	0.3786	0.3826	0.3887	0.3931	0.3991	0.4029	0.4101
Shanxi	0.2154	0.246	0.2626	0.2806	0.2893	0.2951	0.3015	0.3159	0.3266	0.3348	0.3445
Inner Mongolia	0.0865	0.1324	0.1556	0.1752	0.1894	0.196	0.2041	0.2005	0.2163	0.2255	0.2198
Liaoning	0.2572	0.2995	0.3182	0.3321	0.3404	0.3459	0.337	0.3418	0.3513	0.3578	0.3734
Jilin	0.3072	0.3371	0.3528	0.3636	0.3713	0.3759	0.3804	0.3798	0.3845	0.3841	0.3946
Heilongjiang	0.0914	0.1319	0.1553	0.175	0.1892	0.1964	0.2049	0.2172	0.2272	0.2237	0.2152
Jiangsu	0.5491	0.5416	0.538	0.5347	0.5329	0.5307	0.5286	0.5266	0.5249	0.5233	0.5204
Zhejiang	0.5477	0.5426	0.5398	0.5364	0.5354	0.5334	0.5312	0.5291	0.5274	0.5255	0.5168
Anhui	0.5958	0.5862	0.5786	0.5698	0.5662	0.5628	0.5587	0.555	0.551	0.5455	0.5418
Fujian	0.4394	0.4499	0.4548	0.459	0.4616	0.4642	0.4671	0.469	0.4715	0.4743	0.4753
Jiangxi	0.5087	0.5076	0.5069	0.5061	0.5058	0.5055	0.5051	0.5048	0.5044	0.5041	0.5037
Shandong	0.3948	0.406	0.4133	0.4204	0.4244	0.4282	0.4316	0.4348	0.438	0.4393	0.4436
Henan	0.5239	0.5221	0.5205	0.5187	0.518	0.5172	0.5162	0.5152	0.5143	0.5132	0.5132
Hubei	0.4974	0.4977	0.4979	0.4983	0.4986	0.4986	0.4987	0.4987	0.4986	0.4985	0.4993
Hunan	0.4746	0.4762	0.4782	0.4805	0.4817	0.4829	0.484	0.4845	0.4853	0.4865	0.4875
Guangdong	0.6898	0.6628	0.6523	0.6447	0.638	0.6301	0.6214	0.6139	0.6073	0.5998	0.5799
Guangxi	0.2398	0.2538	0.2694	0.2921	0.3012	0.3115	0.3226	0.3291	0.3394	0.3488	0.3456
Hainan	0.2995	0.3281	0.3441	0.3594	0.3687	0.3763	0.3856	0.3931	0.3997	0.4066	0.3973
Sichuan	0.4554	0.4576	0.4612	0.4648	0.4667	0.4686	0.4705	0.4726	0.4745	0.4763	0.4774
Guizhou	0.2953	0.3074	0.3271	0.3482	0.3601	0.3727	0.382	0.3915	0.4	0.4064	0.4054
Yunnan	0.3539	0.3587	0.3711	0.3856	0.3915	0.3974	0.4036	0.41	0.4148	0.4253	0.4255
Tibet	0.2815	0.2683	0.2906	0.3103	0.3207	0.3333	0.345	0.3578	0.3688	0.3809	0.3838
Shannxi	0.3134	0.3366	0.3525	0.3688	0.3764	0.3813	0.3881	0.3963	0.4043	0.4101	0.4156
Gansu	0.3446	0.3504	0.3642	0.3813	0.3876	0.3924	0.3978	0.4011	0.408	0.4142	0.4211
Qinghai	0.154	0.1862	0.2124	0.2443	0.2574	0.2679	0.2802	0.2899	0.3043	0.3153	0.3268
Ningxia	0.2407	0.2717	0.2912	0.3138	0.3209	0.3308	0.3407	0.3508	0.361	0.3667	0.3842
Xinjiang	0.337	0.3516	0.3678	0.3842	0.391	0.3946	0.3995	0.4046	0.4113	0.4173	0.415

## Sheet: Symbiotic coefficient panel
id	year	province	symbiotic coefficient
130000	2010	Hebei	0.3388
130000	2011	Hebei	0.3539
130000	2012	Hebei	0.3643
130000	2013	Hebei	0.3728
130000	2014	Hebei	0.3786
130000	2015	Hebei	0.3826
130000	2016	Hebei	0.3887
130000	2017	Hebei	0.3931
130000	2018	Hebei	0.3991
130000	2019	Hebei	0.4029
130000	2020	Hebei	0.4101
140000	2010	Shanxi	0.2154
140000	2011	Shanxi	0.246
140000	2012	Shanxi	0.2626
140000	2013	Shanxi	0.2806
140000	2014	Shanxi	0.2893
140000	2015	Shanxi	0.2951
140000	2016	Shanxi	0.3015
140000	2017	Shanxi	0.3159
140000	2018	Shanxi	0.3266
140000	2019	Shanxi	0.3348
140000	2020	Shanxi	0.3445
150000	2010	Inner Mongolia	0.0865
150000	2011	Inner Mongolia	0.1324
150000	2012	Inner Mongolia	0.1556
150000	2013	Inner Mongolia	0.1752
150000	2014	Inner Mongolia	0.1894
150000	2015	Inner Mongolia	0.196
150000	2016	Inner Mongolia	0.2041
150000	2017	Inner Mongolia	0.2005
150000	2018	Inner Mongolia	0.2163
150000	2019	Inner Mongolia	0.2255
150000	2020	Inner Mongolia	0.2198
210000	2010	Liaoning	0.2572
210000	2011	Liaoning	0.2995
210000	2012	LiaoNing	0.3182
210000	2013	LiaoNing	0.3321
210000	2014	LiaoNing	0.3404
210000	2015	LiaoNing	0.3459
210000	2016	LiaoNing	0.337
210000	2017	LiaoNing	0.3418
210000	2018	LiaoNing	0.3513
210000	2019	LiaoNing	0.3578
210000	2020	Liaoning	0.3734
220000	2010	Jilin	0.3072
220000	2011	Jilin	0.3371
220000	2012	Jilin	0.3528
220000	2013	Jilin	0.3636
220000	2014	Jilin	0.3713
220000	2015	Jilin	0.3759
220000	2016	Jilin	0.3804
220000	2017	Jilin	0.3798
220000	2018	Jilin	0.3845
220000	2019	Jilin	0.3841
220000	2020	Jilin	0.3946
230000	2010	Heilongjiang	0.0914
230000	2011	Heilongjiang	0.1319
230000	2012	Heilongjiang	0.1553
230000	2013	Heilongjiang	0.175
230000	2014	Heilongjiang	0.1892
230000	2015	Heilongjiang	0.1964
230000	2016	Heilongjiang	0.2049
230000	2017	Heilongjiang	0.2172
230000	2018	Heilongjiang	0.2272
230000	2019	Heilongjiang	0.2237
230000	2020	Heilongjiang	0.2152
320000	2010	Jiangsu	0.5491
320000	2011	Jiangsu	0.5416
320000	2012	Jiangsu	0.538
320000	2013	Jiangsu	0.5347
320000	2014	Jiangsu	0.5329
320000	2015	Jiangsu	0.5307
320000	2016	Jiangsu	0.5286
320000	2017	Jiangsu	0.5266
320000	2018	Jiangsu	0.5249
320000	2019	Jiangsu	0.5233
320000	2020	Jiangsu	0.5204
330000	2010	Zhejiang	0.5477
330000	2011	Zhejiang	0.5426
330000	2012	Zhejiang	0.5398
330000	2013	Zhejiang	0.5364
330000	2014	Zhejiang	0.5354
330000	2015	Zhejiang	0.5334
330000	2016	Zhejiang	0.5312
330000	2017	Zhejiang	0.5291
330000	2018	Zhejiang	0.5274
330000	2019	Zhejiang	0.5255
330000	2020	Zhejiang	0.5168
340000	2010	Anhui	0.5958
340000	2011	Anhui	0.5862
340000	2012	Anhui	0.5786
340000	2013	Anhui	0.5698
340000	2014	Anhui	0.5662
340000	2015	Anhui	0.5628
340000	2016	Anhui	0.5587
340000	2017	Anhui	0.555
340000	2018	Anhui	0.551
340000	2019	Anhui	0.5455
340000	2020	Anhui	0.5418
350000	2010	Fujian	0.4394
350000	2011	Fujian	0.4499
350000	2012	Fujian	0.4548
350000	2013	Fujian	0.459
350000	2014	Fujian	0.4616
350000	2015	Fujian	0.4642
350000	2016	Fujian	0.4671
350000	2017	Fujian	0.469
350000	2018	Fujian	0.4715
350000	2019	Fujian	0.4743
350000	2020	Fujian	0.4753
360000	2010	Jiangxi	0.5087
360000	2011	Jiangxi	0.5076
360000	2012	Jiangxi	0.5069
360000	2013	Jiangxi	0.5061
360000	2014	Jiangxi	0.5058
360000	2015	Jiangxi	0.5055
360000	2016	Jiangxi	0.5051
360000	2017	Jiangxi	0.5048
360000	2018	Jiangxi	0.5044
360000	2019	Jiangxi	0.5041
360000	2020	Jiangxi	0.5037
370000	2010	Shandong	0.3948
370000	2011	Shandong	0.406
370000	2012	Shandong	0.4133
370000	2013	Shandong	0.4204
370000	2014	Shandong	0.4244
370000	2015	Shandong	0.4282
370000	2016	Shandong	0.4316
370000	2017	Shandong	0.4348
370000	2018	Shandong	0.438
370000	2019	Shandong	0.4393
370000	2020	Shandong	0.4436
410000	2010	Henan	0.5239
410000	2011	Henan	0.5221
410000	2012	Henan	0.5205
410000	2013	Henan	0.5187
410000	2014	Henan	0.518
410000	2015	Henan	0.5172
410000	2016	Henan	0.5162
410000	2017	Henan	0.5152
410000	2018	Henan	0.5143
410000	2019	Henan	0.5132
410000	2020	Henan	0.5132
420000	2010	Hubei	0.4974
420000	2011	Hubei	0.4977
420000	2012	Hubei	0.4979
420000	2013	Hubei	0.4983
420000	2014	Hubei	0.4986
420000	2015	Hubei	0.4986
420000	2016	Hubei	0.4987
420000	2017	Hubei	0.4987
420000	2018	Hubei	0.4986
420000	2019	Hubei	0.4985
420000	2020	Hubei	0.4993
430000	2010	Hunan	0.4746
430000	2011	Hunan	0.4762
430000	2012	Hunan	0.4782
430000	2013	Hunan	0.4805
430000	2014	Hunan	0.4817
430000	2015	Hunan	0.4829
430000	2016	Hunan	0.484
430000	2017	Hunan	0.4845
430000	2018	Hunan	0.4853
430000	2019	Hunan	0.4865
430000	2020	Hunan	0.4875
440000	2010	Guangdong	0.6898
440000	2011	Guangdong	0.6628
440000	2012	Guangdong	0.6523
440000	2013	Guangdong	0.6447
440000	2014	Guangdong	0.638
440000	2015	Guangdong	0.6301
440000	2016	Guangdong	0.6214
440000	2017	Guangdong	0.6139
440000	2018	Guangdong	0.6073
440000	2019	Guangdong	0.5998
440000	2020	Guangxi	0.5799
450000	2010	Guangxi	0.2398
450000	2011	Guangxi	0.2538
450000	2012	Guangxi	0.2694
450000	2013	Guangxi	0.2921
450000	2014	Guangxi	0.3012
450000	2015	Guangxi	0.3115
450000	2016	Guangxi	0.3226
450000	2017	Guangxi	0.3291
450000	2018	Guangxi	0.3394
450000	2019	Guangxi	0.3488
450000	2020	Guangxi	0.3456
460000	2010	Hainan	0.2995
460000	2011	Hainan	0.3281
460000	2012	Hainan	0.3441
460000	2013	Hainan	0.3594
460000	2014	Hainan	0.3687
460000	2015	Hainan	0.3763
460000	2016	Hainan	0.3856
460000	2017	Hainan	0.3931
460000	2018	Hainan	0.3997
460000	2019	Hainan	0.4066
460000	2020	Hainan	0.3973
510000	2010	Sichuan	0.4554
510000	2011	Sichuan	0.4576
510000	2012	Sichuan	0.4612
510000	2013	Sichuan	0.4648
510000	2014	Sichuan	0.4667
510000	2015	Sichuan	0.4686
510000	2016	Sichuan	0.4705
510000	2017	Sichuan	0.4726
510000	2018	Sichuan	0.4745
510000	2019	Sichuan	0.4763
510000	2020	Sichuan	0.4774
520000	2010	Guizhou	0.2953
520000	2011	Guizhou	0.3074
520000	2012	Guizhou	0.3271
520000	2013	Guizhou	0.3482
520000	2014	Guizhou	0.3601
520000	2015	Guizhou	0.3727
520000	2016	Guizhou	0.382
520000	2017	Guizhou	0.3915
520000	2018	Guizhou	0.4
520000	2019	Guizhou	0.4064
520000	2020	Guizhou	0.4054
530000	2010	Yunnan	0.3539
530000	2011	Yunnan	0.3587
530000	2012	Yunnan	0.3711
530000	2013	Yunnan	0.3856
530000	2014	Yunnan	0.3915
530000	2015	Yunnan	0.3974
530000	2016	Yunnan	0.4036
530000	2017	Yunnan	0.41
530000	2018	Yunnan	0.4148
530000	2019	Yunnan	0.4253
530000	2020	Yunnan	0.4255
540000	2010	Tibet	0.2815
540000	2011	Tibet	0.2683
540000	2012	Tibet	0.2906
540000	2013	Tibet	0.3103
540000	2014	Tibet	0.3207
540000	2015	Tibet	0.3333
540000	2016	Tibet	0.345
540000	2017	Tibet	0.3578
540000	2018	Tibet	0.3688
540000	2019	Tibet	0.3809
540000	2020	Tibet	0.3838
610000	2010	Shaanxi	0.3134
610000	2011	Shaanxi	0.3366
610000	2012	Shaanxi	0.3525
610000	2013	Shaanxi	0.3688
610000	2014	Shaanxi	0.3764
610000	2015	Shaanxi	0.3813
610000	2016	Shaanxi	0.3881
610000	2017	Shaanxi	0.3963
610000	2018	Shaanxi	0.4043
610000	2019	Shaanxi	0.4101
610000	2020	Shaanxi	0.4156
620000	2010	Gansu	0.3446
620000	2011	Gansu	0.3504
620000	2012	Gansu	0.3642
620000	2013	Gansu	0.3813
620000	2014	Gansu	0.3876
620000	2015	Gansu	0.3924
620000	2016	Gansu	0.3978
620000	2017	Gansu	0.4011
620000	2018	Gansu	0.408
620000	2019	Gansu	0.4142
620000	2020	Gansu	0.4211
630000	2010	Qinghai	0.154
630000	2011	Qinghai	0.1862
630000	2012	Qinghai	0.2124
630000	2013	Qinghai	0.2443
630000	2014	Qinghai	0.2574
630000	2015	Qinghai	0.2679
630000	2016	Qinghai	0.2802
630000	2017	Qinghai	0.2899
630000	2018	Qinghai	0.3043
630000	2019	Qinghai	0.3153
630000	2020	Qinghai	0.3268
640000	2010	Ningxia	0.2407
640000	2011	Ningxia	0.2717
640000	2012	Ningxia	0.2912
640000	2013	Ningxia	0.3138
640000	2014	Ningxia	0.3209
640000	2015	Ningxia	0.3308
640000	2016	Ningxia	0.3407
640000	2017	Ningxia	0.3508
640000	2018	Ningxia	0.361
640000	2019	Ningxia	0.3667
640000	2020	Ningxia	0.3842
650000	2010	Xinjiang	0.337
650000	2011	Xinjiang	0.3516
650000	2012	Xinjiang	0.3678
650000	2013	Xinjiang	0.3842
650000	2014	Xinjiang	0.391
650000	2015	Xinjiang	0.3946
650000	2016	Xinjiang	0.3995
650000	2017	Xinjiang	0.4046
650000	2018	Xinjiang	0.4113
650000	2019	Xinjiang	0.4173
650000	2020	Xinjiang	0.415
